# Supplementary material for: Association between vitamin D and risk of cardiovascular disease in Chinese rural population
Source: PLoS One. 2019 May 23;14(5):e0217311. doi: 10.1371/journal.pone.0217311 (PMC6532968; doi:10.1371/journal.pone.0217311)
Supplement: S1 Table — (XLSX) [file pone.0217311.s001.xlsx]

## Sheet: Sheet1
age	agegroup	gender	edu	marry	BMI	GLU	TC	TG	HDL	LDL	INS	STROKE	HTN	CHO/HF	CVD	25(OH)D	height	weight	wc	hip	WHR	WHtR	Salt	tea	Activity	SBP	DBP	T2DM	nation	occupation	high-fat
58	4	1	1	1	19.59	5.33	4.14	0.47	1.97	1.96	21.06	0	0	0	0	16.24	165.4	53.6	65	86	0.76	0.39	0	0	1	120.67	80.67	0	1	2	0
59	4	1	1	1	21.89	3.41	5.2	0.56	2	2.95	12.25	0	0	0	0	84.61	162.2	57.6	84	95.7	0.88	0.52	0	0	1	138.33	85	0	1	3	0
54	3	1	1	1	19.6	4.54	4.14	0.65	1.38	2.46	5.73	0	0	0	0	18.8	167.5	55	71.75	88.5	0.81	0.43	0	0	1	95.67	65.67	0	1	2	0
58	4	1	1	1	23.76	4.39	4.91	1.97	1.22	2.79	8.22	0	0	1	1	24.4	162.5	62.75	84.75	91.5	0.93	0.52	0	0	1	123.67	84.33	0	1	2	0
58	4	1	1	1	21.44	7.06	4.57	1.03	1.44	2.66	25.89	0	0	0	0	50.5	163.2	57.1	78.6	88	0.89	0.48	0	0	1	101.67	71.67	1	1	2	0
58	4	1	1	1	20.73	10.74	3.85	2.46	0.67	2.06	10.65	0	0	0	0	12.3	168	58.5	79.8	88.5	0.9	0.47	0	0	1	126.67	68.67	1	1	2	0
59	4	1	1	1	23.58	4.95	5.36	1.51	1.37	3.3	12.07	0	0	0	0	20.1	167	65.75	86	89.8	0.96	0.51	0	0	1	110	74	0	1	2	0
57	4	1	1	2	23.88	3.27	3.63	0.45	1.22	2.21	6.09	0	0	0	0	9.69	171.2	70	85	99	0.86	0.5	0	0	1	113.33	76.67	0	1	2	0
47	3	1	1	1	21.98	4.41	3.48	1.08	1.18	1.81	9.41	0	0	0	0	29.1	161.75	57.5	76	90.3	0.84	0.47	0	0	1	105.33	79	0	1	2	0
58	4	1	1	1	20.01	4.66	5.83	5.56	1.16		11.11	0	1	0	1	37.95	171	58.5	83.2	94	0.89	0.49	0	1	1	143.33	92.67	0	1	2	0
51	3	1	2	1	19.26		2.25	1.72	0.98	0.49	13.15	0	0	0	0	14.85	164.3	52	77.5	76.5	1.01	0.47	0	0	1	120	83.33	1	1	2	0
58	4	1	2	1	23.46	5.32	5.44	3.46	1.22	2.65	14.32	0	1	0	1	17.38	165.8	64.5	88.2	93	0.95	0.53	0	0	1	120	78.33	1	1	2	0
54	3	1	2	1	20.17	4.49	6.09	1.42	2.06	3.38	7.94	0	0	1	1	16.09	170.3	58.5	84.4	95	0.89	0.5	0	1	1	123.33	80	0	1	3	0
59	4	1	1	1	20.17	3.46	5.59	1.04	1.87	3.25	6	0	0	0	0	17.34	159.8	51.5	78	87	0.9	0.49	1	0	1	112.67	79.33	0	1	2	0
48	3	1	1	1	21.03	3.69	3.1	1.09	1.3	1.3	17.18	0	1	0	1	124.99	176.5	65.5	76	91	0.84	0.43	1	1	1	134	95	0	1	2	0
34	1	1	1	1	20.36	4.28	4.42	2.05	1.27	2.22	14.54	0	0	0	0	13.33	172.4	60.5	83.9	92.3	0.91	0.49	1	0	1	116.67	74	0	1	2	0
51	3	1	2	1	22.83	4.04	3.3	1.79	1.19	1.3	15.45	0	0	0	0	14.7	164.8	62	78.5	92.6	0.85	0.48	0	0	1	122	85	0	1	2	0
57	4	1	2	1	19.47	5.15	3.81	0.81	0.93	2.51	8.4	0	0	0	0	18.8	165	53	67.5	81.8	0.83	0.41	0	1	1	99.67	59.33	0	1	2	0
49	3	1	2	1	23.21	9.23	4.58	1.14	1.17	2.89	12.31	0	1	0	1	15.44	175.5	71.5	87	95	0.92	0.5	0	0	1	130	90	1	1	2	0
50	3	1	2	1	23.58	5.13	5.05	1.16	1.45	3.07	9.53	0	1	0	1	15.81	169.2	67.5	88.8	94.5	0.94	0.52	0	1	1	143.33	90	0	1	2	0
43	2	1	1	1	22.02	4.34	3.98	0.52	1.21	2.53	15.6	0	0	0	0	15.89	169.8	63.5	84.5	94.5	0.89	0.5	0	0	2	111	74.33	0	1	1	0
56	4	1	1	1	23.07	4.33	4.21	1.43	0.93	2.63	7.39	0	0	0	0	26.3	157.2	57	78	86.8	0.9	0.5	0	0	2	109.67	68	0	1	2	0
58	4	1	1	1	21.23	9.87	5.28	4.24	1.3	2.05	10.03	0	0	0	0	39.58	170.9	62	80.5	88	0.91	0.47	0	0	2	131.67	86	1	1	2	0
58	4	1	1	1	23.18	4.68	4.19	1.51	0.71	2.79	9.81	0	0	0	0	28.4	170	67	85.7	94	0.91	0.5	0	0	2	103.67	59	0	1	3	0
59	4	1	2	1	23.94	3.54	3.6	0.71	1.19	2.09	6.02	0	0	0	0	13.44	171	70	83	99	0.84	0.49	0	0	2	133.33	80	0	1	2	0
30	1	1	2	1	23.66	4.55	3.09	0.76	1.07	1.67	11.64	0	0	0	0	14.54	158.7	59.6	79.5	93.5	0.85	0.5	0	1	2	104	79	0	1	1	0
36	2	1	2	1	23.63	4.69	5.13	0.81	2.19	2.57	8.65	0	1	0	1	26.4	160	60.5	85	94	0.9	0.53	0	1	2	111.33	90	0	1	1	0
56	4	1	1	1	23.73	8.1	5.14	4.23	0.85	2.37	6.85	0	0	0	0	19	176	73.5	80.75	93.8	0.86	0.46	0	0	2	125.33	82.33	1	1	1	0
41	2	1	1	1	19.68	15.82	4.71	0.74	1.21	3.16	8.66	0	0	0	0	15.58	166.4	54.5	77	85	0.91	0.46	0	0	2	100	71.67	1	1	1	0
46	3	1	1	1	23.69	4.64	5.66	1.11	1.85	3.31	12.73	0	1	0	1	16.34	157	58.4	91.5	91.5	1	0.58	0	0	2	111.67	83.33	0	1	2	0
48	3	1	2	1	22.87	5.21	4.26	1.8	1.3	2.14	15.59	0	0	0	0	15.31	164	61.5	77.5	84.2	0.92	0.47	0	0	2	133.33	88.33	0	1	3	0
56	4	1	1	1	23.98	3.93	4.28	0.7	1.37	2.59	9.02	0	0	0	0	15.75	164	64.5	83.1	98.1	0.85	0.51	0	0	3	115.33	73.33	0	1	1	0
55	4	1	1	1	21.19	4.95	4.35	1.14	1.06	2.77	11.25	0	0	0	0	18.9	164	57	71.6	87.8	0.82	0.44	1	0	3	134.33	86.33	0	1	2	0
51	3	1	1	1	21.31	4.81	4.23	1.09	1.34	2.39	5.05	0	0	0	0	14.57	166.4	59	82	90.8	0.9	0.49	0	0	3	120.67	84.67	0	1	2	0
56	4	1	1	1	23.78	6.45	3.9	4.17	0.9	1.1	31.39	0	0	0	0	21.1	162.75	63	85.5	88.3	0.97	0.53	0	0	3	112.67	71.67	0	1	2	0
55	4	1	1	1	23.35	8.12	4.07	4.18	0.77	1.4	3.95	0	1	0	1	14.5	170.95	68.25	85.9	90.3	0.95	0.5	1	0	3	134.33	92.67	1	1	2	0
58	4	1	1	1	22.25	4.97	3.32	0.76	1.14	1.83	5.82	0	0	0	0	39.91	164.2	60	80	90.5	0.88	0.49	1	0	3	128.33	83.33	0	1	2	0
58	4	1	1	1	20.49	5.19	4.13	0.84	1.1	2.65	11.05	0	0	0	0	16.5	157	50.5	70.5	85	0.83	0.45	0	0	3	102.33	63	0	1	2	0
53	3	1	2	1	21.15	4.52	5	0.73	1.76	2.91	8.98	0	0	0	0	116.44	176	65.5	77.8	96.7	0.8	0.44	0	0	3	120	78.33	0	1	1	0
58	4	1	2	1	23.08	5.12	6	1.39	1.21	4.16	6.52	0	1	0	1	24	159.2	58.5	78.5	90.3	0.87	0.49	1	0	3	133.67	91.33	0	1	2	0
56	4	1	1	1	18.22	5.43	4.05	1.11	1	2.55	11	0	0	0	0	26.2	166.5	50.5	67.8	85.3	0.8	0.41	1	0	3	117.33	72.33	0	1	2	0
50	3	1	1	1	22.29	4.24	6.01	1.47	1.32	4.02	0.98	0	0	0	0	20.35	174	67.5	81	93	0.87	0.47	0	0	3	130	85.67	0	1	2	0
59	4	1	1	1	22.21	4.33	4.76	1.11	0.99	3.27	7.35	0	0	0	0	20.9	161.6	58	77.85	89.3	0.87	0.48	0	0	3	121	68.33	0	1	2	0
42	2	1	1	1	21.48	4.68	6.51	1.04	2.03	4.01	5.99	0	0	0	0	19.31	163.6	57.5	76.1	92	0.83	0.47	1	1	3	118.67	76.67	0	1	1	0
51	3	1	1	1	21.42	5.19	4.37	1.65	0.99	2.63	8.24	0	0	1	1	13.8	159.5	54.5	73.75	85.8	0.86	0.46	0	0	3	120.33	76	0	1	2	0
48	3	1	1	1	23.51	4.04	4.05	1.19	1.52	1.99	4.47	0	0	0	0	15.35	165	64	86	92	0.93	0.52	0	0	3	130	81.67	0	1	2	0
51	3	1	1	1	23.99	4.75	4.32	1.03	1.28	2.57	11.06	0	1	0	1	18.5	166.5	66.5	87.25	95.3	0.92	0.52	1	0	3	140.33	89.67	0	1	3	0
59	4	1	1	1	16.83	12.77	5.14	0.82	1.53	3.24	6.11	0	1	0	1	18.33	165.3	46	70.3	84	0.84	0.43	0	0	3	121.67	96.67	1	1	2	0
41	2	1	2	1	21.02	3.8	3.23	0.75	1.31	1.58	6.51	0	0	0	0	64.15	157	51.8	77	88	0.88	0.49	0	0	3	111.67	71.67	0	1	1	0
56	4	1	1	1	17.25	5.39	4.47	1.18	1.66	2.27	10.37	0	0	0	0	93.65	173.3	51.8	72	85.9	0.84	0.42	0	0	3	135	85	0	1	2	0
57	4	1	1	1	21.52	4.61	4.61	0.45	1.9	2.51	11.14	0	0	0	0	14.65	165.3	58.8	78	90.5	0.86	0.47	0	0	3	128.33	83.33	0	1	2	0
56	4	1	1	1	23.06	4.75	4.19	0.5	1.74	2.22	5.47	0	0	0	0	15.71	171.1	67.5	79.4	91.5	0.87	0.46	0	0	3	130	70	0	1	2	0
41	2	1	1	1	23.82	3.78	3.88	0.48	1.49	2.17	14.46	0	0	1	1	14.24	170.2	69	83	94.5	0.88	0.49	0	1	3	106.67	73.33	0	1	2	0
51	3	1	1	1	23.89	4.71	4.76	4.76	1.03		10.5	0	0	0	0	17.62	164.3	64.5	87	89.2	0.98	0.53	0	0	3	130	85.67	0	1	1	0
51	3	1	1	1	23.27	4.56	5.89	1.99	1.15	3.84	7.51	0	0	0	0	34.5	161.25	60.5	86.25	93.5	0.92	0.53	0	1	3	129	89.67	0	1	1	0
51	3	1	1	1	22.94	4.96	3.78	1.52	0.89	2.2	11.47	0	0	0	0	20.6	168	64.75	83.15	91	0.91	0.49	0	1	3	99	67.67	0	1	2	0
50	3	1	2	1	22.11	3.63	4.79	0.66	1.83	2.66	7.76	0	0	0	0	37.21	170.8	64.5	74.5	91	0.82	0.44	0	0	3	125	75	0	1	2	0
55	4	1	1	2	25.04	3.57	4.27	1.27	1.49	2.2	5.29	1	1	0	1	84.14	171.9	74	95.4	99.7	0.96	0.55	0	0	1	125	81.67	0	1	1	0
38	2	1	1	1	27.91	8.41	3.96	2.7	1.06	1.67	13.33	1	1	9	1	14.96	169.3	80	101.7	104.7	0.97	0.6	0	0	1	170.67	124	1	1	2	0
38	2	1	1	1	26.91	4.13	5.92	2.42	1.41	3.41	13.23	0	1	0	1	8.98	173.5	81	102	105	0.97	0.59	0	0	1	134.33	95.33	0	1	2	0
53	3	1	1	1	26.56	11.54	5.56	3.58	0.97	2.96	18.97	0	1	0	1	28.22	163.5	71	93	97.4	0.95	0.57	0	1	1	148.33	100	1	1	2	0
53	3	1	2	1	27.2	5.3	4.57	4.17	0.82	1.85	18.01	0	0	0	0	20.4	163.25	72.5	91.5	95.8	0.96	0.56	0	0	1	134.33	85	0	1	2	0
57	4	1	2	1	24.62	4.12	4.8	0.47	1.72	2.87	8.92	0	1	0	1	11.56	168	69.5	90.4	96	0.94	0.54	0	0	1	140	98.33	0	1	3	0
58	4	1	1	1	24.11	5.56	5.7	1.5	1.88	3.14	8.15	0	1	0	1	18.23	175.2	74	93.1	99	0.94	0.53	0	1	1	136	83.33	1	1	2	0
41	2	1	1	1	27.78	7.61	5.6	4.25	1.15	2.52	20.48	0	0	0	0	14.14	171.8	82	94	100	0.94	0.55	0	0	1	116.67	85	1	1	2	0
53	3	1	1	1	24.75	9.76	3.55	0.45	1.62	1.73	10.76	0	1	0	1	47.37	157	61	86	95	0.91	0.55	0	0	1	144	96	1	1	2	0
46	3	1	1	1	27.02	6.56	6.3	4.43	1.21	3.08	3.3	0	1	0	1	25.61	165.5	74	94.2	101	0.93	0.57	0	1	1	143.33	90	0	1	1	0
48	3	1	2	1	24.22	4.92	4.91	2.85	1.38	2.23	11.42	0	1	0	1	49.04	170	70	85	105	0.81	0.5	0	1	1	131.67	88.33	0	1	1	0
57	4	1	2	1	24.3	5.91	5.05	1.08	1.55	3.01	10.49	0	0	0	0	30.02	167.3	68	89.5	96	0.93	0.53	0	1	1	116.67	70	0	1	3	0
46	3	1	2	1	26.43	7.04	6.86	9.02	1.53		20.28	0	1	0	1	19.48	169	75.5	97.2	94	1.03	0.58	0	1	1	111.67	80	1	1	2	0
50	3	1	1	1	24.51	9.87	3.91	0.92	1.46	2.03	10.15	0	0	0	0	32.75	167.8	69	93.5	97.5	0.96	0.56	0	1	2	120	85	1	1	1	0
42	2	1	1	1	27.58	4.37	5.84	3.43	1.37	2.91	21.71	0	1	0	1	11.34	176.6	86	94.4	100	0.94	0.53	0	0	2	134	90.67	0	1	2	0
37	2	1	1	1	24.64	5.91	5.99	7.21	1.21		16.96	0	1	0	1	43.49	165.5	67.5	89	90.5	0.98	0.54	0	0	2	116.67	93.33	0	1	3	0
42	2	1	1	1	25.95	7.08	4.28	2.99	1.02	1.9	12.69	0	0	0	0	20.5	172.25	77	84.5	99.8	0.85	0.49	0	0	2	127	80	1	1	3	0
43	2	1	1	1	27.98	4.77	3.18	1.1	0.77	1.91	9.78	0	1	0	1	23.3	167.5	78.5	88.75	98.3	0.9	0.53	0	0	2	149.33	94	0	1	1	0
41	2	1	1	1	26.16	6.56	4.47	6.43	0.97		20.77	0	1	0	1	95.47	168.2	74	91	97	0.94	0.54	0	0	2	130	96.67	0	1	2	0
56	4	1	2	1	27.02	7.3	6.13	3.53	1.65	2.88	17.01	0	1	0	1	18.82	165.5	74	87	101	0.86	0.53	0	1	2	146.67	100	1	1	1	0
34	1	1	1	1	24.86	12.68	4.22	3.65	1.12	1.44	13.2	0	1	0	1	15.48	167.8	70	85	95	0.89	0.51	0	1	2	183.33	105	1	1	2	0
48	3	1	1	1	27.83	8.28	4.3	0.95	1.35	2.52	23.45	0	0	0	0	29.64	163.5	74.4	88	103	0.85	0.54	0	0	3	113.33	73.33	1	1	2	0
36	2	1	1	1	27.68	17.63	4.04	2.24	1.21	1.81	25.16	0	0	0	0	13.6	163.5	74	93	100	0.93	0.57	0	0	3	110	70	1	1	2	0
47	3	1	1	1	24.24	9.12	3.61	3.24	1.13	1.01	41.28	0	0	0	0	71.78	165	66	88.2	90.2	0.98	0.53	0	0	3	108.33	76.67	1	1	2	0
43	2	1	1	1	25.43	11.52	4.9	1.98	1.39	2.61	11.98	0	0	0	0	16.57	165.2	69.4	84	90	0.93	0.51	0	1	3	120	76.67	1	1	2	0
46	3	1	1	1	25.38	3.96	5.98	2.74	1.39	3.34	16.81	0	1	0	1	14.5	177	79.5	93.25	100	0.93	0.53	0	0	3	141	101.33	0	1	1	0
46	3	1	1	1	26.33	5.57	3.65	1.78	0.76	2.08	10.07	0	1	0	1	20.1	161	68.25	80.25	87.8	0.91	0.5	0	0	3	150.67	100.33	0	1	1	0
58	4	1	1	1	24.13	3.67	3.24	0.78	0.93	1.96	10	0	1	0	1	7.35	163.5	64.5	89	92.5	0.96	0.54	0	0	3	141.67	95	0	1	2	0
51	3	1	1	1	25.63	5.93	4.14	1.29	1.02	2.53	11.83	0	0	0	0	26.6	172.75	76.5	85	98.3	0.87	0.49	0	0	3	99.33	59	1	1	2	0
51	3	1	1	1	24.28	5.46	4.01	1.83	0.8	2.38	9.34	0	1	0	1	19	163	64.5	87.5	92.1	0.95	0.54	0	0	3	137.67	90.67	0	1	2	0
55	4	1	2	1	26.24	3.92	4.17	1.27	1.12	2.47	5.94	0	1	0	1	29.9	160.4	67.5	93.6	98.9	0.95	0.58	0	0	3	160	70	0	1	2	0
42	2	1	2	1	25.9	4.68	2.84	0.75	1.04	1.46	6.68	0	1	0	1	21.3	174.1	78.5	91.85	95.6	0.96	0.53	1	1	3	135	78.33	1	1	1	0
48	3	1	1	1	27.04	4.69	3.07	0.7	0.9	1.85	2.01	0	0	0	0	33.19	173.6	81.5	93	105	0.89	0.54	0	0	3	120	81.67	0	1	2	0
56	4	1	1	1	24.48	3.91	4.57	1.34	1.55	2.41	16.03	0	0	1	1	17.48	158.5	61.5	78.4	97	0.81	0.49	0	0	3	111.67	76.67	0	1	2	0
51	3	1	1	1	24.35	4.99	5	1.95	1.09	3.02	13.31	1	1	1	1	24.9	165.25	66.5	78.75	90.8	0.87	0.48	0	0	3	142.33	79	0	1	2	0
52	3	1	1	1	25.32	4.69	5.81	1.31	1.36	3.85	12.72	0	0	0	0	41.8	171.25	74.25	89.25	93.3	0.96	0.52	1	0	3	105.67	70.67	0	1	1	0
42	2	1	1	1	24.16	5.24	5.19	1	0.86	3.88	6.47	0	0	0	0	15.9	158.25	60.5	82.4	89.9	0.92	0.52	1	0	3	129	87.33	0	1	2	0
49	3	1	1	1	25.09	5.47	3.87	2.14	0.67	2.23	13.47	0	0	0	0	19.8	171.75	74	93.25	96.8	0.96	0.54	0	0	3	119.33	74.67	0	1	2	0
35	2	1	1	1	26.87	5.89	4.24	1.11	1.29	2.45	10.08	0	0	0	0	42.66	176.8	84	97.5	103	0.95	0.55	0	0	3	121.67	83.33	1	1	2	0
57	4	1	1	1	26.02	8.88	3.61	0.47	1.58	1.82	10.58	0	1	0	1	26.78	165.3	71.1	86	95	0.91	0.52	0	0	3	123	80.67	1	1	1	0
37	2	1	1	1	25.52	3.95	4.19	0.61	1.51	2.4	10.72	0	1	0	1	25.2	166.8	71	85.5	90	0.95	0.51	0	0	3	127	90.67	0		2	0
58	4	1	1	1	27.4	4.48	4.98	1.39	1.26	3.09	7.52	0	1	0	1	17.18	161.1	71.1	91.5	98	0.93	0.57	1	1	3	168.33	103.33	0	1	2	0
55	4	1	2	1	25.27	6.25	3.44	1.71	0.83	1.83	11.74	0	1	0	1	15.62	161	65.5	83.5	97	0.86	0.52	0	1	3	136	90	1	1	2	0
53	3	1	2	1	26.47	4.91	4.76	1.88	1.18	2.73	18.75	0	1	0	1	9.04	165.5	72.5	86.5	93	0.93	0.52	0	0	3	173.33	112.33	0	1	1	0
53	3	1	2	1	27.55	6.87	4.66	0.97	1.13	3.09	7.99	0	1	0	1	26.6	165	75	93	99	0.94	0.56	0	0	3	138.67	88.33	1	1	2	0
41	2	1	1	1	24.02	4.49	4.12	1.02	1.1	2.56	8.82	0	0	0	0	32.9	169.5	69	85.5	96.5	0.89	0.5	1	0	3	127.33	81	0	1	2	0
40	2	1	1	1	25.78	4.56	3.73	0.98	0.96	2.32	9.5	0	0	0	0	27.78	174.5	78.5	94.9	101.5	0.93	0.54	0	0	3	102	80.67	0	1	2	0
42	2	1	1	1	26.73	4.5	5.03	1.5	1.11	3.24	9.46	0	0	0	0	15.2	173	80	91	100	0.91	0.53	1	0	3	107.33	70.33	0	1	2	0
58	4	1	1	1	27.13	5.2	4.75	3.84	1.13	1.87	8.69	0	0	0	0	15.62	164.6	73.5	94	101	0.93	0.57	0	1	3	121.33	82	0	1	2	0
43	2	1	1	1	27.27	4.57	5.24	2.1	1.78	2.51	10.71	0	0	0	0	31.01	161.7	71.3	94.4	99.5	0.95	0.58	0	1	3	132.67	86.67	0	1	2	0
53	3	1	1	1	25.99	5.06	4.87	2.9	1.37	2.18	13.54	0	0	0	0	14.58	164.1	70	93.7	95	0.99	0.57	1	1	3	121	89.33	1	1	2	0
47	3	1	1	1	26.39	10.71	5.04	1.79	1.35	2.88	30.04	0	1	0	1	16.95	164.6	71.5	100	101	0.99	0.61	0	0	3	162	106	1	1	1	0
51	3	1	2	1	26.99	3.58	4.23	0.74	1.31	2.58	9.15	0	1	0	1	14.02	174.5	82.2	91.5	99	0.92	0.52	0	0	3	140	95	0	1	2	0
59	4	1	1	1	36.1	6.67	4	1.77	0.93	2.27	27.15	0	1	0	1	15.83	175.2	110.8	122	116	1.05	0.7	0	0	1	123.33	88.33	1	1	2	0
48	3	1	1	1	28.9	7.65	3.51	1.19	0.9	2.07	18.97	0	0	0	0	17.9	173.5	87	99.7	95.5	1.04	0.57	1	1	1	113.33	83.33	1	1	2	0
43	2	1	1	1	33.51	4.48	4.16	2.01	0.69	2.56	18.59	0	1	1	1	14.3	171	98	110.75	110.3	1	0.65	0	0	1	120.33	83	0	1	3	0
48	3	1	2	1	31.18	4.86	2.77	1.22	0.6	1.62		0	1	0	1	52.26	168	88	101	108	0.94	0.6	1	0	1	140.33	103	0	1	2	0
55	4	1	2	1	28.51	4	3.92	1.52	0.83	2.4	10.21	0	1	0	1	18.4	167	79.5	100.75	100.3	1	0.6	0	0	1	169	94.67	0	1	3	0
43	2	1	1	1	30.71	13.69	6.54		0.94			0	1	0	1	13.72	162.4	81	102	98	1.04	0.63	0	0	1	178.33	96.67	1	1	2	0
37	2	1	2	1	32.46	3.73	4.85	2.6	1.27	2.4	7.56	0	1	0	1	24.22	175	99.4	105	107	0.98	0.6	0	0	1	121.67	93.33	0	1	3	0
30	1	1	1	1	29.06	4.66	5.04	2.02	1.42	2.7	12.41	0	0	0	0	12.3	175.5	89.5	103.2	102.2	1.01	0.59	0	0	1	120	76	0	1	2	0
42	2	1	1	1	28.17	4.38	3.13	1.07	1.06	1.58	10.06	0	0	0	0	15.54	173.7	85	105	102	1.03	0.6	0	0	1	109.67	71.67	0	1	2	0
48	3	1	1	1	30.68	6.33	5.08	2.29	1.2	2.84	30.19	0	0	0	0	6.99	170.8	89.5	105.3	110	0.96	0.62	0	1	1	120	81.67	0	1	2	0
42	2	1	1	1	29.07	6.11	4.31	1.78	1.16	2.34	22.4	0	1	0	1	27.18	171	85	106	108	0.98	0.62	0	0	1	140	110	1	1	1	0
55	4	1	1	1	30.26	4.67	4.88	1.65	1.6	2.53	14.54	0	1	0	1	35.48	171.5	89	141.5	109.5	1.29	0.83	0	0	1	130	66.67	0	1	2	0
40	2	1	2	1	33.93	4.05	3.05	2.05	0.98	1.14	15.46	0	1	0	1	98.42	175.5	104.5	118	106.5	1.11	0.67	0	0	1	140.67	95.33	0	1	1	0
56	4	1	1	1	32.57	4.97	5.15	1.68	1.55	2.84	5.19	0	1	0	1	55.62	160.4	83.8	100	103	0.97	0.62	0	0	2	130	90	0	1	2	0
54	3	1	2	1	33.19	5.83	4.87	2.35	1.07	2.73	17.68	1	0	0	1	28.1	155	79.75	99.25	102.5	0.97	0.64	0	1	2	111.33	70	0	1	3	0
40	2	1	1	1	30.04	6.53	5.82	4.2	1.24	2.67	17.09	0	1	0	1	19.15	169.4	86.2	99.4	103.5	0.96	0.59	0	0	2	141	100	0	1	2	0
48	3	1	1	1	29.07	5.47	6.59	10.84	0.9		17.12	0	0	0	0	21.7	172	86	98.85	105.5	0.94	0.57	0	1	2	119	78	0	1	2	0
55	4	1	2	1	29.06	7.05	2.77	1.39	0.84	1.3	24.51	0	0	0	0	17.24	169	83	101.3	104.2	0.97	0.6	0	1	2	120	81.67	1	1	2	0
35	2	1	1	1	28.28	4.03	4.12	2.7	0.94	1.95	13.06	0	0	0	0	18.42	174.6	86.2	94	100	0.94	0.54	0	0	2	116.67	85	0	1	2	0
43	2	1	1	1	28.84	7.3	5.36	0.95	0.94	3.99	18.72	0	1	0	1	13.4	161.25	75	97.8	97.3	1.01	0.61	1	0	2	118.33	86	1	1	2	0
55	4	1	2	1	30.29	4.97	3.68	0.9	1.13	2.14	7.22	0	1	0	1	13.62	168.5	86	101.5	106	0.96	0.6	1	0	2	148.33	95	0	1	2	0
42	2	1	1	1	28.32	3.78	4.23	1.44	0.8	2.78	57.76	0	0	0	0	22.6	172.75	84.5	102.6	102.9	1	0.59	0	0	3	114.67	77.33	0	1	1	0
54	3	1	1	1	29	8.62	3.49	3.06	0.97	1.13	17.54	0	0	0	0	11.73	159.2	73.5	97.9	99.7	0.98	0.61	0	0	3	136.67	80	1	1	2	0
43	2	1	1	1	29.4	7.33	5.14	1.4	1.51	2.99	11.47	0	0	0	0	14.65	157.8	73.2	100	96	1.04	0.63	0	0	3	113.33	75	1	1	1	0
48	3	1	1	1	28.51	6.64	3.87	1.46	1	2.21	18.69	0	1	0	1	19	163	75.75	95.75	97.8	0.98	0.59	0	0	3	151.33	104	0	1	2	0
40	2	1	1	1	28.4	4.82	3.82	1.97	1.37	1.55	11.56	0	1	0	1	11.93	173.1	85.1	97.5	103	0.95	0.56	0	0	3	133.33	96.67	0	1	3	0
59	4	1	1	1	30.94	14.1	4.3	1.24	1.31	2.43	21.17	0	1	0	1	18.64	167.2	86.5	99.2	106.2	0.93	0.59	0	0	3	170.67	90	1	1	2	0
51	3	1	1	1	29.25	5.42	4.02	1.34	1.03	2.38	20.34	0	1	0	1	20.9	155.25	70.5	98.25	95.3	1.03	0.63	0	1	3	141	95.33	0	1	2	0
56	4	1	2	1	28.73	11.47	4.18	2.19	1.41	1.77	13.55	0	0	0	0	21.6	171	84	104.9	104	1.01	0.61	0	0	3	116.67	80	1	1	2	0
54	3	1	2	1	28.57	4.74	4.43	3.17	1.28	1.71	25.95	0	1	0	1	27.82	175	87.5	99	106	0.93	0.57	0	0	3	149.33	95.67	0	1	2	0
38	2	1	1	1	28.02	4.54	5.67	3.26	1.4	2.79	5.85	0	0	0	0	51.04	171.5	82.4	98.7	104	0.95	0.58	0	0	3	116	80	0	1	2	0
48	3	1	1	1	33.82	9.81	5.07	1.98	1	3.17	23.11	0	1	0	1	29.87	169	96.6	117	116.5	1	0.69	0	0	3	144	95.33	1	1	1	0
47	3	1	1	1	29.74	5.18	4.53	0.85	1.39	2.75	12.11	0	1		1	19.46	163.5	79.5	98.2	99.5	0.99	0.6	0	0	3	130.67	86	0	1	2	0
58	4	1	1	1	29.91	8.43	5.04	1.73	1.07	3.18	32.88	1	0	0	1	31.2	162	78.5	107	94.3	1.14	0.66	1	0	3	133	83.33	1	1	2	0
50	3	1	2	1	28.81	13.7	5.66	1.45	1.31	3.69	12.5	0	0	0	0	15.6	165.6	79	103	101	1.02	0.62	0	0	3	138.67	86.67	1	1	1	0
54	3	1	2	1	28.83	15.43	5.11	1.86	1.15	3.11	28.1	1	1	0	1	15.16	176.7	90	100	105	0.95	0.57	0	0	3	108	70	1	1	1	0
48	3	1	1	1	29.28	5.1	4.94	2.78	1.23	2.45	13.97	0	0	0	0	21.3	159.5	74.5	87.25	93.3	0.94	0.55	0	0	3	128	80.33	0	1	1	0
35	2	1	1	1	29.78	4.71	3.72	1.16	0.97	2.22	14	0	0	0	0	28.3	155.5	72	98.25	97.6	1.01	0.63	0	0	3	126	81	0	1	1	0
53	3	1	1	1	28.67	4.36	4.64	1.57	1.3	2.63	9.44	0	0	0	0	14.43	174.7	87.5	101	100	1.01	0.58	0	0	3	120	78.33	0	1	2	0
39	2	1	1	1	29.08	4.9	4.63	2.46	1.94	1.57	7.42	0	0	0	0	32.43	151.8	67	83	92	0.9	0.55	0	1	3	126.33	88.67	0	1	1	0
11	1	2	1	2	17.24	4.21	2.9	0.67	1.09	1.51	5.74	0	0	0	0	20.09	144.5	36	60	73	0.82	0.42	0	0	1	88.33	60	0	1	3	0
12	1	2	1	2	15.13	4.06	2.45	0.45	1.16	1.09	7.21	0	0	0	0	22.5	148.8	33.5	62	78	0.79	0.42	0	0	1	98.33	61.67	0	1	3	0
52	3	2	1	2	17.85	5.18	4.67	0.56	1.64	2.78	5.67	0	1	0	1	12.4	142	36	65.75	80.5	0.82	0.46	1	1	1	156.33	83.33	0	1	2	0
59	4	2	1	1	22.01	7.97	4.58	0.42	1.52	2.87	10.36	0	0	0	0	14.15	154.6	52.6	71	90	0.79	0.46	0	0	1	123.33	70	1	1	2	0
35	2	2	1	1	19.43	5.38	2.74		1.41		7.9	0	0	0	0	16.85	162	51	67.2	93	0.72	0.41	0	0	1	101	73.33	0	1	2	0
38	2	2	1	1	20.18	4.88	3.06	1.28	0.66	1.82	9.39	0	0	0	0	20.5	157	49.75	72.5	89.5	0.81	0.46	0	0	1	105.33	66.33	0	1	2	0
55	4	2	1	1	23.63	5.61	5.32	2.22	1.27	3.04	9.63	0	0	0	0	28.3	153.25	55.5	76.75	92.3	0.83	0.5	0	0	1	116.67	74.67	0	1	2	0
47	3	2	1	1	21.98	4.62	3.76	0.98	1.26	2.05	10.97	0	0	0	0	54.87	156	53.5	79	93	0.85	0.51	0	0	1	110	88.33	0	1	2	0
46	3	2	1	1	23.57	5.25	6.02	1.15	1.61	3.89	14.1	0	0	0	0	14.67	155.5	57	75	98.1	0.76	0.48	0	0	1	120.67	85	0	1	2	0
47	3	2	1	1	21.09	5.29	4.75	1.51	0.86	3.2	8.47	0	0	0	0	18.1	160.75	54.5	74	90.8	0.82	0.46	0	0	1	120.67	74	0	1	2	0
58	4	2	1	1	22.69	7.86	4.41	0.83	1.54	2.49	8.39	0	0	1	1	9.04	146.2	48.5	77.3	92	0.84	0.53	0	0	1	112.67	70	1	1	2	0
55	4	2	1	1	19.94	10.51	4.88	0.62	1.81	2.79	13.16	1	1	0	1	14.62	152.2	46.2	71	89	0.8	0.47	0	0	1	146.67	90	1		2	0
58	4	2	1	1	21.55	6.4	5.63	1.3	1.14	3.9	17.01	0	1	0	1	17.5	144.5	45	70.25	84.3	0.83	0.49	0	0	1	143	84.67	0	1	2	0
56	4	2	1	1	21.96	5.45	5.17	1.63	1.35	3.08	8.88	0	0	0	0	7.46	162.5	58	82.7	94.6	0.87	0.51	0	0	1	113.33	78.33	0	1	2	0
55	4	2	1	1	19.59	4.99	2.83	1.2	1	1.28	10.98	0	0	0	0	9.8	153.25	46	78.5	83.8	0.94	0.51	0	0	1	139.67	85.33	0	1	2	0
48	3	2	1	1	23.51	5.18	3.18	0.72	1.11	1.74	9.67	0	0	0	0	10.8	157.75	58.5	81.25	94.3	0.86	0.52	0	0	1	122.67	72.33	0	1	2	0
59	4	2	1	1	20.04	4.99	5.9	1.38	1.19	4.08	9.32	0	0	0	0	15.9	149	44.5	75.25	84.5	0.89	0.51	0	0	1	95.33	63.33	0	1	2	0
48	3	2	1	1	23.73	11.67	3.59	1.07	1.04	2.06	14.11	0	0	0	0	32.23	155	57	89	95	0.94	0.57	0	0	1	110	70	1	1	2	0
54	3	2	1	1	21.37	4.61	3.88	0.85	1.31	2.18	39.1	0	0	0	0	45.16	157.5	53	83.7	88.5	0.95	0.53	0	0	1	130	70	1	1	2	0
37	2	2	1	1	22.14	3.93	3.39	1.57	1.1	1.58	7.28	0	0	0	0	16.19	157.6	55	89.5	97	0.92	0.57	0	0	1	123.33	83.67	0	1	2	0
57	4	2	1	1	21.2	2.46	4.34	2.48	0.94	2.27	7.68	0	1	1	1	5.1	157	52.25	83.25	87.3	0.95	0.53	0	0	1	186.67	85.67	1	1	2	0
47	3	2	1	1	22.05	4.49	4.49	1.01	1.18	2.85	10.92	1	0	0	1	17.8	166	60.75	82.25	96	0.86	0.5	0	0	1	92.33	57.33	0	1	2	0
59	4	2	1	1	22.92	4.32	4.29	0.72	1.45	2.51	8.49	0	1	1	1	35.79	157	56.5	78.4	91.2	0.86	0.5	0	0	1	158.33	86.67	1	1	2	0
55	4	2	1	1	21.02	5.65	5.29	1.85	0.82	3.63	8.33	1	0	0	1	16.8	155	50.5	81.75	83.8	0.98	0.53	1	0	1	104.67	67.33	0	1	2	0
56	4	2	1	1	21	9.91	3.03	1.53	0.84	1.49	11.7	0	1	1	1	27.2	164.75	57	87.9	91.1	0.96	0.53	1	0	1	133.67	78	1	1	2	0
58	4	2	2	1	21.11	4.87	4.97	1.41	1.4	2.93	6.15	0	1	0	1	113.5	156.8	51.9	77.5	91.4	0.85	0.49	0	0	1	141.67	91.67	0	1	2	0
59	4	2	2	1	23.31	4.16	3.46	0.88	0.96	2.1	8.29	0	1	0	1	16.1	145	49	82.25	90.5	0.91	0.57	0	0	1	143.67	69	0	1	2	0
56	4	2	2	1	22	4.6	4.79	2.6	0.89	2.72	11.94	1	0	1	1	20	150.75	50	73	83.8	0.87	0.48	0	0	1	106.67	63.67	0	1	2	0
42	2	2	1	1	19.33	4.92	3.53	0.6	1.25	2.01	7.34	0	0	0	0	15.7	153	45.25	68	83.3	0.82	0.44	0	0	2	100.33	57	0	1	1	0
40	2	2	1	1	21.05	5.18	3.47	0.93	1.18	1.87	16.2	0	0	0	0	17	147.25	45.65	69.5	86.3	0.81	0.47	1	0	2	113.33	65.67	0	1	2	0
43	2	2	1	1	21.17	3.87	3.86	1.42	1.35	1.86	10.62	0	0	0	0	31.97	149	47	70	90	0.78	0.47	0	0	2	119	67.33	0	1	2	0
46	3	2	1	1	23.26	4.63	5.28	0.71	1.68	3.28	8.27	0	0	0	0	34.78	163.4	62.1	75.9	96.2	0.79	0.46	0	0	2	126	81.67	0	1	2	0
57	4	2	1	1	21.9	9.42	5.31	1.5	1.28	3.35	8.58	0	0	0	0	26.1	146.5	47	72.75	85.3	0.85	0.5	0	0	2	127	76.67	1	1	1	0
56	4	2	1	1	21.95	5.81	4.87	0.67	1.48	3.09	13.41	0	0	0	0	11.7	159	55.5	76	89.8	0.85	0.48	0	0	2	126	81	0	1	2	0
59	4	2	1	1	22.47	6.74	4.5	1.29	0.98	2.93	12.68	0	0	0	0	19.8	155.75	54.5	79	87.3	0.91	0.51	1	0	2	121	75	0	1	2	0
54	3	2	1	1	23.48	14.67	4.52	4.74	0.81		20.37	0	1	0	1	15.6	152	54.25	87.25	87.5	1	0.57	0	0	2	162.33	83.67	1	1	3	0
55	4	2	2	1	23.68	4.6	4.86	1.22	2.02	2.29	14.8	0	1	0	1	102.99	156.5	58	76	97	0.78	0.49	0	0	2	146.67	96.67	0	1	2	0
53	3	2	2	1	23.4	12.45	3.78	1.07	1.14	2.15	10.25	0	0	0	0	49.78	154	55.5	86	88.3	0.97	0.56	0	0	2	111.67	75	1	1	2	0
51	3	2	2	1	20.76	4.98	3.49	0.63	1.35	1.85	9.63	0	1	0	1	10.4	157.5	51.5	80	91.3	0.88	0.51	0	0	2	142.33	90	0	1	1	0
59	4	2	1	1	22.3	4.63	6.04	1.22	1.25	4.24	6.88	0	0	0	0	14.5	149.75	50	78	86.8	0.9	0.52	0	0	2	113	81.33	0	1	2	0
40	2	2	1	1	21.59	3.11	3.74	0.65	1.44	2	8.76	0	0	0	0	6.85	166	59.5	73.5	94.5	0.78	0.44	0	0	3	110	70	0	1	2	0
58	4	2	1	1	23.51	5.18	4.42	1.46	1.02	2.74	12.9	0	0	0	0	10	159.75	60	78.25	98.5	0.79	0.49	1	0	3	124	73.33	0	1	2	0
38	2	2	1	1	21.7	16.51	2.75	0.49	1.04	1.49	9.56	0	0	0	0	13.51	163.5	58	72	88.5	0.81	0.44	1	0	3	103.33	76.67	1	1	2	0
59	4	2	1	1	22.05	4	4.41	1.06	1.6	2.33	2.21	0	0	0	0	17.81	144.9	46.3	71.1	85.6	0.83	0.49	1	0	3	126.67	76.67	0	1	2	0
53	3	2	1	1	21.38	3.5	3.79	0.57	1.19	2.34	9.52	0	0	0	0	18.4	151.4	49	74	90	0.82	0.49	0	0	3	114.67	67.67	0	1	2	0
56	4	2	1	1	21.84	5.06	4.35	0.58	1.28	2.81	15.55	0	0	0	0	18.7	137	41	69	84	0.82	0.5	0	0	3	124.67	82.33	0	1	2	0
53	3	2	1	2	22.86	5.21	4.32	1.36	1	2.7	13.75	0	0	0	0	17.4	156.5	56	77.5	95.5	0.81	0.5	1	0	3	104	68	0	1	2	0
42	2	2	1	1	22.44	4.68	3.95	1.16	1.57	1.85	13.03	0	0	0	0	27.52	154.4	53.5	75	89.5	0.84	0.49	0	0	3	100	78.67	0	1	2	0
59	4	2	1	2	22.22	18.06	4.53	1.29	1.3	2.64	5.4	0	0	0	0	12.76	148.5	49	65	86	0.76	0.44	0	0	3	123.33	75	1	1	2	0
29	1	2	1	1	18.94	4.75	3.62	0.6	1.25	2.1	8.65	0	0	0	0	41.21	155	45.5	61	86	0.71	0.39	0	1	3	106.67	73.33	0	1	2	0
50	3	2	1	1	22.69	9.82	6.1	2.31	1.63	3.42	13.85	0	1	0	1	12.61	151.4	52	74	88.5	0.84	0.49	0	0	3	140	80	1	1	2	0
52	3	2	1	1	23.87	5.16	3.51	1.06	1.36	1.67	8.21	0	1	0	1	13.55	162.2	62.8	78	95	0.82	0.48	0	0	3	121.67	93.33	0	1	2	0
52	3	2	1	1	22	4.47	3.82	1.02	0.87	2.49	13.12	0	1	0	1	16.6	163.75	59	80.5	96	0.84	0.49	0	0	3	146.67	86	0	1	2	0
51	3	2	1	1	23.01	5.04	3.46	0.81	0.92	2.17	9.18	1	1	0	1	17.6	158.75	58	72	94.8	0.76	0.45	0	0	3	101	65	0	1	2	0
38	2	2	1	1	23.25	4.38	3.12	1	0.98	1.69	10	0	1	0	1	26.2	169.75	67	75.5	99	0.76	0.44	0	0	3	143.67	102	0	1	2	0
44	2	2	1	1	19.24	5.24	4.22	0.52	1.72	2.26	5.96	0	1	0	1	48.07	160.4	49.5	70.4	84.6	0.83	0.44	0	0	3	126	90.67	0	1	2	0
58	4	2	1	2	21.41	17.96	2.73	0.42	1.46	1.08	10.46	0	1	0	1	96.39	158.8	54	74	90	0.82	0.47	0	0	3	133.33	76.67	1	1	2	0
50	3	2	1	1	23.31	8	5.17	1.74	0.93	3.45	16.58	0	0	0	0	19.7	155	56	83.5	92	0.91	0.54	0	0	3	120.33	68	1	1	2	0
45	3	2	1	1	22.92	12.82	4.72	2.35	0.88	2.77	12.66	0	0	0	0	20.9	151	52.25	81	90.5	0.9	0.54	0	0	3	104.67	73.33	1	1	2	0
55	4	2	1	1	22.21	5.61	5.07	1.93	0.95	3.24	11.1	0	0	0	0	23.4	153	52	76.5	88.8	0.86	0.5	1	0	3	110.33	74.67	0	1	2	0
54	3	2	1	1	21.56	5.42	5.19	2.28	1.18	2.97	11.77	0	0	0	0	23.4	158.25	54	84.25	91.3	0.92	0.53	0	0	3	107	61.67	0	1	2	0
47	3	2	1	1	20.17	4.32	2.96	0.78	1.05	1.56	12.32	0	0	0	0	25.5	154.25	48	73.75	83.8	0.88	0.48	0	0	3	104.67	64	0	1	2	0
53	3	2	1	1	21.62	5.29	4.16	2.57	0.88	2.11	11.83	0	0	0	0	26.1	164.5	58.5	89.5	92.3	0.97	0.54	0	0	3	108.67	61.67	0	1	2	0
50	3	2	1	1	21.69	13.85	4.5	1.28	1.27	2.65	6.42	0	0	0	0	28.27	152.6	50.5	82.5	88.5	0.93	0.54	0	0	3	129.33	80	1	1	2	0
57	4	2	1	2	23.49	4.47	5.14	0.34	1.79	3.2	13.64	0	0	0	0	14.66	141.6	47.1	70.7	83	0.85	0.5	0	0	3	121.67	78.33	0	1	2	0
57	4	2	1	1	20.56	4.23	3.59	0.74	1.1	2.15	11.31	0	0	1	1	15.6	158.25	51.5	78	91	0.86	0.49	0	0	3	120.33	73.67	0	1	2	0
51	3	2	2	1	20.32	4.65	3.38	0.84	1.06	1.94	11.02	0	0	0	0	22.9	162.25	53.5	71.5	90.3	0.79	0.44	0	0	3	118.67	65.33	0	1	2	0
35	2	2	2	1	18.78	16.05	3.87	0.48	1.28	2.37	9.42	0	0	0	0	29.7	152.2	43.5	71.5	85.5	0.84	0.47	0	0	3	110	75	1	1	2	0
56	4	2	2	1	20.41	6.75	5.53	1.52	1.12	3.72	13.35	0	0	0	0	18.9	153.75	48.25	82	87.3	0.94	0.53	1	0	3	130	70.67	0	1	2	0
55	4	2	2	1	23.48	4.75	4.14	0.55	1.01	2.88	10.49	0	0	0	0	22.6	156.5	57.5	86.75	90	0.96	0.55	0	0	3	126.33	73	0	1	2	0
48	3	2	2	1	21.3	5.15	4.2	0.74	1.13	2.73	9.93	0	1	0	1	15.1	157	52.5	76.25	90	0.85	0.49	0	0	3	142.67	98.33	0	1	2	0
46	3	2	2	1	21.89	5.08	4.6	0.67	1.7	2.6	8.01	0	0	0	0	34.69	161.5	57.1	76.5	92	0.83	0.47	0	0	3	110	78.33	0	1	2	0
46	3	2	1	1	23.41	5.13	5.36	1.37	1.64	3.1	11.15	0	0	0	0	23.8	149.75	52.5	81.25	91	0.89	0.54	0	0	3	110.67	72.33	0	1	2	0
51	3	2	1	1	24.36	5.72	4.54	2.51	1	2.4	13.21	0	0	0	0	20.9	158.25	61	81.75	97.8	0.84	0.52	0	0	1	121.33	68	0	1	2	0
46	3	2	1	1	24.4	4.43	5	0.9	1.18	3.41	10.48	0	0	0	0	22.1	151.5	56	75.75	95.5	0.79	0.5	0	0	1	98.67	70.33	0	1	2	0
50	3	2	1	1	25.53	4.27	5.54	1.09	1.46	3.58	20.43	0	1	0	1	99.67	153.3	60	80	99	0.81	0.52	0	0	1	153.33	90	0	1	2	0
59	4	2	1	1	25.94	4.76	7.25	2.06	1.45	4.86	18.34	0	0	0	0	10.8	150.5	58.75	91.25	89.8	1.02	0.61	0	0	1	130.33	75	0	1	2	0
50	3	2	1	1	25.76	4.7	5	0.91	1.67	2.92	12.13	0	0	0	0	12.4	154.5	61.5	81.25	94.3	0.86	0.53	0	0	1	116.67	79	0	1	2	0
38	2	2	1	1	26.53	4.2	3.14	1.57	0.74	1.69	13.95	0	0	0	0	13.3	160.1	68	97	97	1	0.61	0	0	1	98	65	0	1	2	0
56	4	2	1	1	25.31	5.46	4.84	3	1.26	2.22	20.84	0	0	0	0	13.53	156.5	62	88	96.5	0.91	0.56	0	0	1	122.33	72.67	0	1	2	0
40	2	2	1	1	25.02	13.75	5.88	1.19	2.02	3.32	8.26	0	0	0	0	15.19	162.4	66	86.9	95	0.91	0.54	0	0	1	125.33	82.67	1	1	2	0
37	2	2	1	1	24.67	7.53	3.79	2.27	0.93	1.83	5.98	0	0	0	0	15.7	157.25	61	87.5	93.5	0.94	0.56	1	0	1	115.33	79.67	1	1	2	0
54	3	2	1	1	24.37	4.37	3.52	1.79	0.97	1.74	8.73	0	0	0	0	18.5	148.5	53.75	81.75	92.3	0.89	0.55	0	0	1	116.33	64	0	1	2	0
57	4	2	1	1	25.37	4.77	5.13	1.47	0.85	3.61	13.78	0	0	0	0	20.8	161	65.75	95.5	98	0.97	0.59	0	0	1	122.33	75	0	1	2	0
51	3	2	1	1	24.58	5.11	5.73	6.13	0.91		8.2	0	0	0	0	23.1	155.25	59.25	83.5	95.3	0.88	0.54	0	0	1	107	68.67	0	1	2	0
55	4	2	1	1	26.05	6.19	4.34	1.3	0.96	2.79	17.39	0	0	0	0	23.3	150.5	59	87.5	92	0.95	0.58	1	0	1	112	67.33	1	1	2	0
46	3	2	1	1	26.33	7.13	4.17	1.22	1.24	2.38	7.67	0	0	0	0	23.9	156.5	64.5	92	93.8	0.98	0.59	0	0	1	101.67	67.67	1	1	2	0
58	4	2	1	1	24.37	5.59	2.95	1.39	0.78	1.54	13.18	0	0	0	0	25.1	143.25	50	89.5	93.5	0.96	0.62	0	0	1	95.67	63.33	0	1	2	0
40	2	2	1	1	27.51	10.36	4.56	1.15	1.32	2.72	0.72	0	0	0	0	44.69	153.6	64.9	91.3	94.5	0.97	0.59	0	0	1	120	70	1	1	2	0
59	4	2	1	1	25.47	4.56	3.79	2.71	1.04	1.52	11.52	0	0	0	0	58.21	150	57.3	82.8	93	0.89	0.55	0	0	1	101.67	78.33	0	1	2	0
37	2	2	1	1	24.46	4.22	5.51	0.77	1.69	3.47	14.69	0	0	0	0	91.52	154	58	80.5	94	0.86	0.52	0	0	1	120	84	0	1	2	0
39	2	2	1	1	25.71	4.78	2.95	0.45	0.93	1.82	7.62	0	0	0	0	25.46	159	65	85.5	97	0.88	0.54	0	0	1	110.67	80	0	1	3	0
54	3	2	1	1	25.03	4.25	3.63	0.69	0.83	2.49	13.21	0	0	0	0	15.8	161.15	65	87.75	101	0.87	0.54	0	0	1	125	75.33	0	1	2	0
46	3	2	1	1	27.24	5.34	4.39	0.93	1.17	2.8	15.39	0	0	0	0	19.9	158	68	87.5	99	0.88	0.55	1	0	1	121.33	75	0	1	2	0
55	4	2	1	1	26.45	10.3	4.81	2.98	0.92	2.54	12.36	1	0	0	1	23	156.75	65	92.25	99.3	0.93	0.59	1	0	1	129.33	78.33	1	1	2	0
55	4	2	1	1	25.5	5.81	4.61	1.53	1.17	2.74	11.44	0	1	1	1	32.9	156.25	62.25	85.25	96.3	0.89	0.55	1	0	1	154.33	95	1	1	2	0
54	3	2	1	1	24.03	2.56	9.18	3.81	2.21	5.24	7.88	0	1	0	1	56.23	154	57	81.5	93	0.88	0.53	0	0	1	150	90	1	1	2	0
58	4	2	1	1	27.14	6.69	6.14	2.29	1.1	4	15.67	0	1	0	1	19.6	153.25	63.75	83.5	97.3	0.86	0.54	0	0	1	131	70.33	1	1	2	0
59	4	2	1	1	24.23	5.73	5.14	1.06	1.03	3.63	11.09	0	1	0	1	21.2	146.5	52	80	89.8	0.89	0.55	0	0	1	143.33	89	0	1	2	0
53	3	2	2	1	26.94	5.14	5.67	1.89	1.2	3.61	13.15	0	0	0	0	14.5	152	62.25	93	95	0.98	0.61	1	0	1	114.33	79.33	0	2	2	0
58	4	2	2	1	26.62	4.66	5.29	2.29	0.99	3.26	15.62	0	0	0	0	20.1	160.4	68.5	96.75	102	0.95	0.6	0	0	1	131.67	89.33	0	1	3	0
31	1	2	2	2	25.75	4.06	2.86	0.8	1.31	1.19	15.75	0	0	0	0	63.32	152	59.5	90	98	0.92	0.59	0	1	1	106.67	71.33	0	1	3	0
53	3	2	2	1	26.4	8.43	5.6	1.92	1.18	3.55	8.53	0	1	0	1	13.73	157.5	65.5	92	103.5	0.89	0.58	1	0	1	166.67	96.67	1	1	2	0
42	2	2	2	1	25.95	4.37	5.51	2.74	1.58	2.68	18.02	0	1	0	1	74.97	149.5	58	82.6	89.5	0.92	0.55	0	0	1	120	93.33	0	1	3	0
57	4	2	1	1	24.81	5.1	4.76	1.12	1.34	2.91	9.33	0	0	0	0	15.5	152.25	57.5	83.25	93.5	0.89	0.55	0	0	1	118.67	64.33	0	1	2	0
46	3	2	1	1	24.32	5.3	3.9	0.75	1.67	1.89	15.19	0	1	0	1	19.05	164	65.4	78.4	96	0.82	0.48	0	0	2	140	81.67	0	1	3	0
47	3	2	1	1	25.6	5.13	4.97	1.77	1.35	2.82	9.51	0	0	0	0	11.5	155	61.5	86	94.3	0.91	0.55	0	0	2	121.67	78.67	0	1	2	0
44	2	2	1	1	27.73	4.11	2.13	2.43	0.54	0.49	32.79	0	0	0	0	14.24	152.5	64.5	87	98	0.89	0.57	0	0	2	120	81.67	0	1	2	0
53	3	2	1	1	25.84	5.36	5.96	1.62	1.37	3.85	10.45	0	0	0	0	22.2	158	64.5	89.5	94.8	0.94	0.57	1	0	2	121.33	62.67	1	1	2	0
44	2	2	1	1	27.51	14.83	5.19	1.32	1.09	3.5	4.15	0	0	0	0	74.87	161.9	72.1	97.5	107	0.91	0.6	0	0	2	133.33	83.33	1	1	2	0
58	4	2	1	1	25.22	4.3	5.21	0.6	1.18	3.76	13.69	0	0	0	0	16.9	151	57.5	86.25	95.5	0.9	0.57	1	0	2	97.67	59.33	0	1	2	0
56	4	2	1	1	26.75	5.71	5.18	1.42	1.75	2.78	6.1	0	1	0	1	16.29	150.4	60.5	89	92	0.97	0.59	0	0	2	123.33	71.33	1	1	2	0
58	4	2	1	1	27.52	8.95	5.74	1.11	1.8	3.44	6.26	0	1	1	1	17.08	152.5	64	90	104	0.87	0.59	0	0	2	136.67	76.67	1	1	2	0
55	4	2	1	1	27.02	6.51	5.97	4.13	1.28	2.81	12.98	0	1	0	1	18.36	154.5	64.5	97.9	96	1.02	0.63	0	0	2	148	82	1	1	2	0
55	4	2	1	1	26.5	8.21	6.79	6.37	1.3		24.28	1	1	0	1	31.69	155.4	64	93.2	96.6	0.96	0.6	0	0	2	134.33	73.33	1	1	2	0
51	3	2	1	1	27.17	6.18	5.15	5.45	0.93		6.36	0	1	1	1	23	160.5	70	92	99.5	0.92	0.57	0	0	2	149.67	90.67	1	1	3	0
59	4	2	1	1	25.36	5.83	4.67	0.7	1.95	2.4	8.34	0	1	0	1	49.43	159.1	64.2	89	102.3	0.87	0.56	0	0	2	190	88.33	0	1	2	0
58	4	2	1	1	25.55	6.58	4.34	2.81	1.17	1.89	10.96	0	1	0	1	15.32	161.2	66.4	95.6	101.3	0.94	0.59	0	1	2	116.67	86.67	1	1	2	0
59	4	2	2	1	26.76	6.44	4.56	1.55	1.28	2.58	20.55	0	0	0	0	14.2	157.75	66.6	98.25	96.5	1.02	0.62	1	0	2	122.33	78	0	1	2	0
55	4	2	2	1	26.19	4.61	4.06	0.62	1.37	2.41	3.84	0	0	0	0	19	144.25	54.5	78.25	89.3	0.88	0.54	0	0	2	131.67	80	0	1	2	0
48	3	2	1	1	25.42	4.79	4.01	1.02	1.27	2.28	10.81	0	0	0	0	15.4	145.75	54	74.5	96.3	0.77	0.51	1	0	3	118	76	0	1	2	0
56	4	2	1	1	26.21	10.44	4.36	1.54	1.13	2.53	16.43	0	0	0	0	21.68	151.3	60	78	93	0.84	0.52	0	0	3	110	75	1	1	2	0
56	4	2	1	1	24.3	4.71	4.52	0.99	1.33	2.74	5.4	0	0	0	0	25.9	157.8	60.5	78.5	99.3	0.79	0.5	1	0	3	112.67	69.67	0	1	2	0
52	3	2	1	1	26.4	5.36	4.92	2.33	1.55	2.31	15.09	0	0	0	0	28.51	152.5	61.4	83.1	98	0.85	0.54	0	0	3	110	83.33	0	1	2	0
50	3	2	1	1	26.15	4.87	4.51	0.95	1.51	2.57	21.51	0	0	0	0	106.83	147	56.5	73	90	0.81	0.5	0	0	3	111.33	71	0	1	2	0
45	3	2	1	1	27.16	4.59	3.5	0.78	1.14	2.01	4.83	0	0	0	0	107.02	157.4	67.3	84.9	100.3	0.85	0.54	0	0	3	96.67	66.67	0	1	2	0
58	4	2	1	1	26.28	4.56	4.64	1.41	1.71	2.29	8.03	0	1	0	1	16.19	140	51.5	81.9	99.6	0.82	0.59	0	0	3	141.67	79.33	0	1	2	0
47	3	2	1	1	25.97	5.33	5.18	0.4	1.69	3.31	4	0	1	1	1	16.83	154.5	62	83.4	101	0.83	0.54	0	0	3	143.33	90	0	1	2	0
43	2	2	1	1	27.48	4.28	3.41	3.85	0.75	0.91	17.39	0	1	0	1	25.71	156.6	67.4	82	98	0.84	0.52	0	0	3	138.67	101.67	0	1	2	0
58	4	2	1	1	26.53	5.35	6.38	1.43	1.22	4.51	10.03	0	1	0	1	30.1	163	70.5	82.25	97.8	0.84	0.5	0	1	3	176.33	108.33	0	1	2	0
47	3	2	1	1	27.12	4.47	5.42	1.29	1.55	3.28	10.56	0	0	0	0	22.28	156	66	87	96	0.91	0.56	0	0	3	110	78.33	0	1	1	0
40	2	2	1	1	25.21	4.55	4.29	3.11	1.39	1.49	9.72	0	0	0	0	11.41	154.4	60.1	82.3	94.3	0.87	0.53	0	0	3	100	78.33	0	1	2	0
47	3	2	1	1	26.14	10.94	3.67	0.9	1.03	2.23	6.7	0	0	0	0	12.84	167	72.9	91	93.2	0.98	0.54	0	0	3	128.33	75	1	1	2	0
49	3	2	1	1	27.85	4.97	5.63	1.74	1.44	3.4	11.29	0	0	0	0	14.1	158.25	69.75	93.5	105	0.89	0.59	1	0	3	119.67	76.67	0	1	2	0
43	2	2	1	1	27.87	7.16	5.74	1.59	1.61	3.41	18.12	0	0	0	0	14.84	153.2	65.4	91	101	0.9	0.59	0	0	3	120	70	1	1	2	0
47	3	2	1	1	25.02	17.33	3.79	6.57	0.71		6.84	0	0	0	0	17	162.3	65.9	88.9	96.2	0.92	0.55	0	0	3	133.33	80	1	1	2	0
38	2	2	1	1	25.48	5.4	5.12	1.94	1.54	2.7	38.33	0	0	0	0	26.79	147.2	55.2	79	92	0.86	0.54	0	0	3	110	60	0	1	2	0
55	4	2	1	1	25.91	4.69	3.83	0.44	1.48	2.15	20.54	0	0	0	0	44.7	162	68	92.7	101.2	0.92	0.57	1	0	3	111.67	71.67	0	1	2	0
46	3	2	1	1	27.59	11.7	3.65	1.5	1.37	1.6	10.88	0	0	0	0	70.76	148.7	61	81.5	93.5	0.87	0.55	0	0	3	110	81.67	1	1	2	0
57	4	2	1	2	25.44	4.1	3.94	1.08	1.14	2.31	5.33	0	0	0	0	15.5	152.3	59	82	94.8	0.87	0.54	0	0	3	110	70	0	1	2	0
57	4	2	1	2	25.32	5.09	4.57	2.07	0.84	2.79	11.48	0	0	0	0	15.7	152	58.5	83.5	90.3	0.93	0.55	1	0	3	122.33	78	0	1	2	0
55	4	2	1	1	27.69	4.23	5.14	2	1.41	2.82	10.31	0	0	0	0	30.45	154.5	66.1	94.5	104.5	0.9	0.61	0	0	3	120	81.67	0	1	1	0
55	4	2	1	1	27.48	3.81	4.45	1.72	1.71	1.96	9.6	0	0	0	0	6.89	150.2	62	97	94	1.03	0.65	0	0	3	128.33	78.33	0	1	2	0
58	4	2	1	1	26.32	7.07	4.47	2	1.02	2.54	11.63	0	0	0	0	20.5	152.25	61	90	95.3	0.94	0.59	0	0	3	115	73.33	1	1	2	0
44	2	2	1	1	27.83	4.52	3.16	0.55	1.39	1.52	5.25	0	0	0	0	22.67	160.3	71.5	90.5	101.6	0.89	0.56	0	0	3	108.33	76.67	0	1	2	0
29	1	2	1	1	24.97	5.19	2.97	1.34	1.29	1.07	10.16	0	0	0	0	22.84	153.6	58.9	84	97	0.87	0.55	0	0	3	130	80	1	1	2	0
52	3	2	1	1	27.98	4.43	5.7	2.04	1.41	3.36	13.2	0	0	0	0	67.06	152.3	64.9	90.1	101.8	0.89	0.59	0	0	3	123.33	81.67	0	1	2	0
52	3	2	1	1	25.43	5.02	5.91	1.41	1.15	4.12	7.32	0	0	0	0	22.9	143	52	82.25	93.8	0.88	0.58	1	1	3	122.67	75.67	0	1	2	0
56	4	2	1	1	25.24	4.71	5.43	2.16	1.06	3.39	10.2	0	0	0	0	18.2	152.25	58.5	87	93.5	0.93	0.57	1	1	3	104.33	69	0	1	2	0
45	3	2	1	1	26.63	5.02	4.32	0.69	1.75	2.26	11.07	0	1	0	1	41.49	161.2	69.2	93	102.5	0.91	0.58	0	0	3	141.67	100	0	1	1	0
59	4	2	1	1	25.02	4.26	3.81	1	1.44	1.92	13.1	0	1		1	14.55	154.2	59.5	83.3	96.4	0.86	0.54	0	0	3	135	81.67	0	1	2	0
54	3	2	1	1	25.66	5.46	5.52	1.1	0.99	4.03	11.15	0	1	0	1	15	151	58.5	93.5	93.5	1	0.62	1	0	3	154	105	0	1	2	0
55	4	2	1	1	25.53	5.1	6.23	1.56	1.97	3.55	6.93	0	1		1	15.98	142.3	51.7	89	95	0.94	0.63	0	0	3	140	81.67	0	1	2	0
55	4	2	1	1	25.28	4.95	5.9	3.58	0.95	3.32	13.02	0	1	0	1	16.2	147.5	55	82.5	90	0.92	0.56	1	0	3	147.67	86	0	1	2	0
57	4	2	1	1	26.78	6.04	4.79	1.78	1.14	2.84	11.85	0	1	9	1	17.04	154.6	64	89.5	99	0.9	0.58	0	0	3	149.33	102.67	0	1	2	0
54	3	2	1	1	27.92	5.73	4.92	0.54	1.35	3.32	16.53	0	1	0	1	17.19	157.2	69	102.5	99	1.04	0.65	0	0	3	143.33	93.33	0	1	2	0
54	3	2	1	1	25.48	7.17	4.69	1.32	1.02	3.07	11.83	0	1	1	1	19.6	158.5	64	92	96.3	0.96	0.58	0	0	3	144.33	91	1	1	2	0
52	3	2	1	1	25.59	14.76	3.67	4.59	0.97		12.41	0	1	0	1	20.05	161.2	66.5	93.2	100.3	0.93	0.58	0	0	3	160	101.67	1	1	2	0
55	4	2	1	1	27.41	3.9	6.11	1.32	1.89	3.62	23.87	0	1	0	1	20.41	157.5	68	93	95.5	0.97	0.59	0	0	3	110	70	0	1	2	0
55	4	2	1	1	24.28	4.3	5.09	1.91	1.27	2.95	11.43	0	1	0	1	27.7	150.5	55	82.75	90.5	0.91	0.55	0	0	3	157	95.33	0	1	2	0
58	4	2	1	2	26.13	4.46	4.2	3.31	0.91	1.79	6.85	0	1	0	1	16.7	156.5	64	98.5	93.5	1.05	0.63	0	0	3	136.67	84.33	0	1	2	0
58	4	2	1	1	26.33	5.36	4.05	1.99	0.95	2.2	7.23	0	1	0	1	6.8	152.2	61	87	93	0.94	0.57	0	0	3	135	91.67	0	1	2	0
52	3	2	1	1	24.49	11.65	5.72	4.19	1.28	2.54	18.02	0	1	0	1	13.97	143.6	50.5	81.7	86	0.95	0.57	0	0	3	144	99.33	1	1	2	0
59	4	2	1	1	24.82	5.64	5.56	1.4	1.43	3.49	8.52	0	1	0	1	14.25	158.3	62.2	88.5	94	0.94	0.56	0	0	3	183.33	108.33	0	1	2	0
57	4	2	1	1	25.82	10.75	3.76	3.23	1.03	1.26	12.83	0	1	0	1	14.76	156.2	63	83	90	0.92	0.53	0	0	3	123.33	76.67	1	1	2	0
42	2	2	1	1	25.94	9.9	3.48	0.31	1.21	2.13	13.47	0	1	0	1	15.01	162.5	68.5	82.5	93	0.89	0.51	0	0	3	140.67	85.33	1	1	2	0
58	4	2	1	1	27.45	5.38	4.09	1.63	1	2.35	12.96	0	1	0	1	21.1	160.25	70.5	100	99	1.01	0.62	1	0	3	115.67	77.33	0	1	2	0
54	3	2	1	2	26.97	3.92	6.89	0.83	1.64	4.87	5.59	0	1	0	1	32.2	155.25	65	87.25	96.3	0.91	0.56	0	0	3	144.33	95.33	0	1	2	0
47	3	2	2	1	26.29	11.32	4.14	2.85	0.94	1.9	13.08	0	1	0	1	40.57	162	69	82	102	0.8	0.51	0	0	3	140	85	1	1	3	0
35	2	2	2	1	27.63	5.04	3.97	2.35	1.1	1.8	17.72	0	0	0	0	19.5	162	72.5	85	99.8	0.85	0.52	0	0	3	101	62.67	0	1	2	0
53	3	2	2	1	26.56	4.74	4.63	1.28	1.14	2.91	10.15	0	0	0	0	22.4	150	59.75	85	95.3	0.89	0.57	0	0	3	108.33	72	0	1	2	0
50	3	2	2	1	24.62	3.72	5.11	2	1.43	2.77	12.65	0	0	0	0	25.2	163.1	65.5	95	93	1.02	0.58	0	0	3	120	80	0	1	2	0
46	3	2	2	1	26.02	3.82	4.31	0.59	1.67	2.37	8.55	0	0	0	0	27.19	169.2	74.5	87.8	102.3	0.86	0.52	0	0	3	136	76.67	0	1	2	0
55	4	2	2	1	27.2	3.25	4.46	0.84	1.7	2.38	8.26	0	1	0	1	18.2	159.85	69.5	95	95.3	1	0.59	1	0	3	136	92	0	1	2	0
43	2	2	2	1	24.2	6	4.47	1.19	1.15	2.78	11.56	0	1	0	1	25.9	150.75	55	79.75	92.3	0.86	0.53	0	0	3	160	109.33	0	1	2	0
55	4	2	2	1	26.75	6.21	3.83	1.36	1.35	1.86	10.02	0	1	0	1	13.87	151	61	92	99	0.93	0.61	0	1	3	140	86.67	0	1	2	0
55	4	2	2	1	25.58	8.15	4.31	2.15	1.32	2.01	18.28	0	1	0	1	11.05	169.5	73.5	89.1	97.5	0.91	0.53	0	0	3	146.67	83.33	1	1	1	0
50	3	2	1	1	26.18	5.19	5.82	2.2	1.21	3.61	10.2	0	0	0	0	17.3	150.75	59.5	80	95	0.84	0.53	0	0	3	121.33	64.33	0	1	2	0
44	2	2	1	1	28.15	4.36	3.75	1.14	1.14	2.09	14.6	0	0	0	0	30.61	156	68.5	78.5	100	0.79	0.5	0	0	1	123	80.33	0	1	2	0
38	2	2	1	1	28.19	4.37	4.48	1.32	0.91	2.97	5.72	0	1	0	1	21.2	158.7	71	87.5	103.8	0.84	0.55	1	0	1	133.67	93.33	0	1	2	0
59	4	2	1	1	30.83	6.89	5.05	3.46	1.02	2.46	17.13	0	0	0	0	8.8	157	76	101.5	103.3	0.98	0.65	0	0	1	128	71.33	1	1	2	0
44	2	2	1	1	34.46	4.2	3.91	0.75	1.23	2.34	10.43	0	0	0	0	16.02	157.6	85.6	107.5	111	0.97	0.68	0	0	1	123.33	80	1	1	2	0
43	2	2	1	1	29.82	7.17	3.94	2.59	1.25	1.51	23.3	0	0	0	0	96.93	157	73.5	97	103	0.94	0.62	0	0	1	118.33	81.67	1	1	2	0
58	4	2	1	1	30.96	4.71	4.32	1.84	0.87	2.61	10.76	0	0	0	0	15.3	146	66	95.5	103.5	0.92	0.65	0	0	1	111.33	71.67	0	1	2	0
31	1	2	1	1	29.5	7.83	4.84	2.31	1.2	2.59	10.94	0	0	0	0	17.84	160.5	76	97.2	100	0.97	0.61	0	0	1	125.33	81	1	1	2	0
59	4	2	1	2	31.32	5.68	6.77	2.76	1.22	4.3	17.67	0	0	0	0	20.9	155	75.25	100	101.3	0.99	0.65	0	0	1	113	76	0	2	2	0
39	2	2	1	1	29.32	8.51	6.18	1.94	1.6	3.7	32.96	0	0	0	0	14.31	159.5	74.6	90.4	104.4	0.87	0.57	0	1	1	121.67	81.67	1	1	2	0
40	2	2	1	1	31.21	3.63	4.45	1.26	1.45	2.43	6.82	0	0	0	0	14.7	159.3	79.2	100	104.4	0.96	0.63	0	1	1	113.33	76.67	0	1	2	0
59	4	2	1	1	31.84	4.75	5.78	2.35	1.73	2.98	5.31	1	1	0	1	13.72	155.5	77	100.5	109.9	0.91	0.65	0	0	1	148.33	90	0	1	2	0
57	4	2	1	1	30	5.69	6.19	4.35	1.15	3.06	16.76	0	1	1	1	18.1	161.25	78	96	105.8	0.91	0.6	0	0	1	131.67	82	0	1	2	0
56	4	2	1	1	28.64	8.21	4.17	3.48	0.8	1.79	21.22	0	1	0	1	19.1	158	71.5	99	99.8	0.99	0.63	1	0	1	149.33	95.33	1	1	2	0
56	4	2	1	1	33.22	4.23	4.8	1.61	1.49	2.58	13.01	0	1	9	1	22.47	155	79.8	104.2	112	0.93	0.67	0	0	1	146.67	95	0	1	2	0
58	4	2	1	1	28.32	3.32	5.8	1.23	1.76	3.48	28.22	0	1	0	1	24.73	150.8	64.4	103.6	99.6	1.04	0.69	0	0	1	136.67	80	1	1	2	0
58	4	2	1	2	29.76	9.58	3.55	2.06	0.83	1.78	14.1	0	1	0	1	23.5	142	60	95	101	0.94	0.67	0	0	1	114.33	75	1	1	2	0
55	4	2	1	1	29.1	7.81	5.28	5.33	1.27		13.35	0	1	0	1	16.17	149	64.6	88	96.2	0.91	0.59	0	0	1	150	83.33	1	1	2	0
59	4	2	1	1	33.86	4.6	4.24	1.13	1.3	2.43	19.88	0	1	0	1	22.94	156	82.4	106	106	1	0.68	0	0	1	133.33	75	0	1	2	0
47	3	2	1	1	33.76	6.64	4.86	1.87	1.13	2.88	12.23	0	1	0	1	26.2	151.75	77.75	106	101.8	1.04	0.7	1	0	1	135.67	80	1	1	2	0
48	3	2	2	1	35.3	3.35	4.95	2.34	1.4	2.49	11.47	0	0	0	0	15.55	157	87	104	108	0.96	0.66	0	0	1	133.33	86.67	0	1	1	0
56	4	2	2	1	28.77	10.28	4.14	3.99	0.92	1.41	22.03	0	0	0	0	5.69	158.2	72	96.2	102.3	0.94	0.61	0	0	1	110	78.33	1	1	2	0
56	4	2	2	1	28.58	3.9	3.38	0.77	0.73	2.3	8.41	0	0	0	0	19.6	152.25	66.25	86.25	98.3	0.88	0.57	0	0	1	106	66	0	1	2	0
40	2	2	1	1	28.04	5.52	3.11	0.7	0.95	1.84	12.01	0	0	0	0	13.15	154	66.5	89.5	102	0.88	0.58	0	0	2	130	86.67	0	1	2	0
38	2	2	1	1	32.53	9.76	4.77	1.63	1.55	2.48	14.97	0	0	0	0	17.97	147	70.3	95.5	107.5	0.89	0.65	1	0	2	113.33	80.67	1	1	2	0
55	4	2	1	1	28.21	6.59	6.51	3.66	1.13	3.72	9.53	0	0	0	0	19.3	153.25	66.25	91.25	98.8	0.92	0.6	0	0	2	123.33	79.67	0	1	2	0
49	3	2	1	1	28.38	9.1	4.35	3.87	0.92	1.67	7.89	0	0	0	0	21.6	152.5	66	92.75	94.3	0.98	0.61	0	0	2	119	74.67	1	1	2	0
54	3	2	1	1	30.67	5.01	2.79	0.92	0.96	1.41	21.48	0	0	0	0	23.6	160.75	79.25	106.25	99.5	1.07	0.66	1	0	2	129.33	81	0	1	2	0
47	3	2	1	1	30.3	15.86	4.36	0.82	1.54	2.45	38.48	0	0	0	0	25.53	152	70	93.5	104.5	0.89	0.62	0	0	2	126.33	84.33	1	1	2	0
58	4	2	1	1	33.09	11.16	3.16	0.7	1.38	1.46	16.96	0	0	0	0	47.06	164	89	120	117.5	1.02	0.73	0	1	2	120	80	1	1	2	0
43	2	2	1	1	29.27	5.42	4.25	1.04	1.46	2.32	11.66	0	0	0	0	78.16	153.2	68.7	91.5	97	0.94	0.6	1	1	2	128.33	81.67	0	1	2	0
54	3	2	1	1	28.73	11.41	6.59	3.35	1.8	3.27	17.75	0	1	0	1	11.6	160.5	74	98	104	0.94	0.61	0	0	2	120	80	1	1	2	0
53	3	2	1	1	31.84	4.92	5.32	1.87	1.3	3.17		0	1	1	1	13.04	154	75.5	100	104.5	0.96	0.65	0	0	2	121.67	84	1	1	2	0
54	3	2	1	1	33.1	9.37	4.92	2.94	1.51	2.07	7.72	0	1	0	1	15.9	148	72.5	102	107	0.95	0.69	0	0	2	165	106.67	1	1	2	0
58	4	2	1	1	30.62	5.73	3.86	1.45	0.95	2.25	13.19	0	1	0	1	18.6	148.75	67.75	91.25	98.3	0.93	0.61	0	0	2	144	80.33	0	1	3	0
52	3	2	2	1	28.53	3.81	3.76	0.94	1.22	2.11	10.32	0	0	0	0	14.5	160.4	73.4	99	101	0.98	0.62	1	0	2	135.33	85.33	1	1	2	0
53	3	2	2	1	34.07	5.98	4.51	1.98	1.21	2.4	30.14	0	1	0	1	11.17	151.3	78	95.5	105	0.91	0.63	0	0	2	125	86.67	1	1	2	0
56	4	2	1	1	33.65	4.52	1.87	0.59	0.46	1.14	12.4	0	0	0	0	12.3	151.75	77.5	96.25	102.3	0.94	0.63	0	0	3	110	80.33	0	1	2	0
59	4	2	1	1	29.28	4.37	3.81	0.76	1.61	1.85	22.27	0	0	0	0	17.35	149	65	90.5	104	0.87	0.61	1	0	3	116.67	84.67	0	1	2	0
49	3	2	1	1	29.25	5.32	5.3	1.9	1.31	3.13	12.07	0	0	0	0	18.27	153.6	69	92.2	100	0.92	0.6	0	0	3	120.67	77.67	0	1	2	0
51	3	2	1	1	29.9	4.34	6.57	1.85	1.45	4.28	14.38	0	0	0	0	16.3	144	62	89.5	97.8	0.92	0.62	0	0	3	121.33	74.67	0	1	2	0
54	3	2	1	1	28.1	6.01	4.78	0.78	1.55	2.88	9.45	0	0	0	0	28.3	165	76.5	105	102.5	1.02	0.64	0	0	3	106.67	66.67	0	1	2	0
46	3	2	1	1	28.95	8.48	3.41	0.94	1.07	1.91	12.34	0	1	0	1	115.3	151	66	91	93	0.98	0.6	0	0	3	120	81.67	1	1	1	0
47	3	2	1	1	32.37	3.28	5.15	3.97	1.06	2.29	17.53	0	1	0	1	15.26	151.2	74	98	103	0.95	0.65	0	0	3	130	93.33	0	1	2	0
56	4	2	1	1	32.47	7.17	4.21	0.53	1.8	2.17	14.3	0	1	0	1	15.78	159	82.1	105	107.2	0.98	0.66	0	0	3	163.33	88.33	1	1	2	0
53	3	2	1	1	34.65	5.25	5.92	1.33	1.63	3.69	14.47	0	1	0	1	16.19	158	86.5	102.8	109.3	0.94	0.65	0	0	3	149.33	83	1	1	2	0
56	4	2	1	1	30.02	9.4	4.55	1.01	1.66	2.43	9.04	0	1	0	1	17.97	155.4	72.5	104.5	101	1.03	0.67	1	0	3	138.33	91.67	1	1	2	0
58	4	2	1	1	29.02	5.21	5.57	2.24	1.4	3.15	10.07	0	1	0	1	118.18	158.6	73	95	104	0.91	0.6	0	0	3	123.33	70	0	1	2	0
57	4	2	1	2	36.05	6.23	6.56	1.73	1.71	4.06	14.76	0	1	0	1	16.98	152.2	83.5	108.1	119	0.91	0.71	0	0	3	176.67	81.67	1	1	2	0
53	3	2	1	1	30.63	5.03	4.66	2.17	1.27	2.4	28.33	0	1	0	1	13.8	161.8	80.2	103	100	1.03	0.64	0	0	3	135	86.67	0	1	2	0
57	4	2	1	1	32.11	3.7	4.5	1.81	1.3	2.38	9.42	0	1	0	1	16.57	151.3	73.5	103.1	107.2	0.96	0.68	0	0	3	178	84.67	0	1	2	0
50	3	2	1	1	30.08	4.83	3.55	2.86	0.76	1.49	13.78	0	1	0	1	18.5	149.25	67	92.5	98.8	0.94	0.62	1	0	3	125.67	81	0	1	2	0
55	4	2	1	1	30.36	6.07	5.28	1.73	1.27	3.22	13.11	0	1	0	1	27.2	135.2	55.5	82.5	94.5	0.87	0.61	0	0	3	143.33	93.33	0	1	2	0
59	4	2	1	1	28.53	5.48	5.11	2.45	1.07	2.93	13.6	0	1	0	1	22.7	157.75	71	100	95	1.05	0.63	0	1	3	119	71	0	1	2	0
48	3	2	1	1	31.98	12.7	3.95	5.66	0.76		20.58	0	1	0	1	44.39	161	82.9	107.3	107.2	1	0.67	1	1	3	156	101.67	1	1	2	0
49	3	2	2	1	28.81	3.52	3.54	1.17	1.18	1.83	2.83	0	0	0	0	17.21	155.2	69.4	89	101.5	0.88	0.57	0	0	3	122.33	81.67	0	1	2	0
55	4	2	2	1	30.25	6.46	3.63	2.43	0.9	1.63	17.7	0	1	1	1	25	150.75	68.75	98.75	96.8	1.02	0.66	0	0	3	153	90.33	0	1	2	0
57	4	1	1	1	23.48	7.65	5.44	2.1	0.96	3.53	10.28	0	0	0	0	13.6	171.75	69.25	82.75	94.8	0.87	0.48	0	0	1	139	82.33	1	1	2	1
45	3	1	1	1	21.53	4.43	5.15	2.17	1.23	2.93	16.56	0	0	0	0	13.89	162	56.5	80	93	0.86	0.49	0	0	1	115	80	0	1	1	1
41	2	1	1	1	22.38	3.64	4.53	2.2	1.1	2.43	6.31	0	0	0	0	74.54	177.5	70.5	82	95	0.86	0.46	0	1	1	100	70	0	1	1	1
53	3	1	1	1	22.85	4.24	4.93	2.3	0.8	3.08	6.72	1	0	0	1	24.5	160	58.5	79.5	89	0.89	0.5	0	0	1	114.67	81	0	1	2	1
35	2	1	2	1	20.64	3.26	4.2	1.18	1.61	2.05	5.33	0	0	0	0	15.2	172.2	61.2	68.5	71.2	0.96	0.4	0	1	1	110	63.33	0	1	2	1
56	4	1	1	1	23.99	9.08	5.45	2.93	1.04	3.08	26	1	1	0	1	22	167.75	67.5	91.5	94.8	0.97	0.55	1	1	2	167.33	92.33	1	1	2	1
47	3	1	2	1	23.38	3.98	5.47	0.71	1.53	3.62	6.85	0	1	0	1	28.78	160.2	60	79.8	89.3	0.89	0.5	0	0	2	120	90.67	0	1	1	1
35	2	1	1	1	22.75	4.55	3.77	0.3	1.44	2.19	6.79	0	0	0	0	14.95	151.2	52	74	87.8	0.84	0.49	0	0	2	108	67.33	0	1	3	1
41	2	1	1	1	23.45	3.24	5.44	2.51	1.6	2.7	7.9	0	0	0	0	15.4	165.2	64	79.5	90	0.88	0.48	0	1	2	110	80	0	1	2	1
54	3	1	1	1	21.34	6.51	4.83	1.81	1.11	2.9	6.59	0	0	0	0	12.4	164.5	57.75	73.25	86.8	0.84	0.45	0	1	2	114	74.67	0	1	1	1
55	4	1	1	1	22.36	5.35	4.32	0.78	0.98	2.99	7.34	0	0	0	0	12.6	166.5	62	80.25	87.3	0.92	0.48	0	1	2	96	68	0	1	1	1
47	3	1	2	1	21.55	5.01	5.41	1.37	1.21	3.58	7.42	0	0	0	0	23.6	166.5	59.75	86.25	85.8	1.01	0.52	0	0	2	124	79.67	0	1	3	1
43	2	1	1	1	23.6	4.74	3.91	0.72	1.14	2.44	8.57	0	0	0	0	17.6	171	69	83.2	96	0.87	0.49	0	0	3	112	69.67	0	1	1	1
39	2	1	1	1	22.97	4.92	4.65	5.35	0.87			0	0	0	0	25.2	167.25	64.25	82.5	89.3	0.92	0.49	0	0	3	123	85.33	0	1	1	1
43	2	1	1	1	22.18	4.44	4.16	2.69	1.06	1.88	8.5	0	0	0	0	28.8	161	57.5	80.75	88.3	0.91	0.5	0	0	3	123.67	77	0	1	2	1
51	3	1	2	1	20.78	12.69	4.74	4.15	0.83	2.02	14.27	0	0	0	0	24	168.5	59	79.25	73.5	1.08	0.47	0	0	3	107.67	72.33	1	1	2	1
38	2	1	1	1	20.77	3.41	4.04	1.83	1.04	2.17	24.98	0	0	0	0	109.18	164.2	56	77.2	94.5	0.82	0.47	0	0	3	110	80	0	1	2	1
55	4	1	1	2	20.08	5.1	4.69	1.7	0.98	2.94	7.12	0	0	0	0	27.4	155	48.25	66.75	81	0.82	0.43	1	1	3	114.33	64	0	1	2	1
42	2	1	1	1	19.23	2.64					7.85	0	1	0	1	13.1	166	53	68	89	0.76	0.41	1	0	3	128.67	95	0	1	3	1
49	3	1	1	1	23.59	5.38	4.15	2.3	0.72	2.38	13.86	0	0	1	1	25	163.75	63.25	91.9	90.5	1.02	0.56	1	0	3	119	81.33	0	1	2	1
42	2	1	1	1	21.92	5.07	4.96	0.69	1.63	3.02	9.94	0	1	0	1	16.37	172.2	65	77	88	0.88	0.45	0	0	3	123.33	86.67	0	1	2	1
41	2	1	2	1	23.98	14.58	5.09	1.12	1.71	2.87	11.2	0	0	0	0	13.7	166.4	66.4	80	91	0.88	0.48	0	0	3	106.67	81.67	1	1	2	1
47	3	1	1	1	20.77	4.62	3.48	0.62	1.05	2.15	7.76	0	0	0	0	22.7	177.25	65.25	75.5	90.8	0.83	0.43	0	1	3	101	67.33	0	1	2	1
42	2	1	1	1	22.87	4.65	4.02	1.07	0.98	2.55	11.3	0	0	0	0	25.2	168.6	65	81.75	91.5	0.89	0.48	1	1	3	115.33	78.33	0	1	2	1
58	4	1	1	1	22.35	4.56	6.06	0.66	2.32	3.44	13.15	0	0	0	0	51.38	165.2	61	79.5	94	0.85	0.48	0	1	3	134	86.67	0	1	2	1
43	2	1	1	2	19.51	5.57	4.43	0.73	1.37	2.73	12.69	0	0	0	0	16.6	179	62.5	76.5	90.8	0.84	0.43	1	1	3	103.67	63.33	0	1	2	1
30	1	1	1	1	26.44	9.78	4.07	7.91	0.94		16.33	0	1	0	1	15.67	185	90.5	95.7	100.2	0.96	0.52	0	0	1	124	97.33	1	1	1	1
58	4	1	1	1	25.19	6.64	5.02	1.52	0.9	3.43	11.16	0	0	1	1	38.3	161.25	65.5	91.75	93.8	0.98	0.57	0	0	1	135	85.67	1	1	2	1
43	2	1	1	1	26.73	5.72	8.91		0.89		26.21	0	0	0	0	37.22	167.5	75	89	101	0.88	0.53	0	1	1	100	70	0	1	2	1
51	3	1	1	1	24.16	16.53	4.5	3.76	0.71	2.08	18.42	0	0	0	0	23.1	157.25	59.75	81	84	0.96	0.52	0	0	1	132.67	81	1	1	1	1
45	3	1	1	1	27.12	9.29	4.2	2.4	0.86	2.25	21.22	0	1	0	1	18.36	168.5	77	98	98	1	0.58	0	1	1	135	96.67	1	1	2	1
54	3	1	2	1	26.95	5.26	5.2	1.84	1.07	3.29	7.69	0	1	0	1	16.05	165.7	74	92	104	0.88	0.56	0	0	1	116.67	85	0	1	2	1
52	3	1	1	1	24.62	6.96	4.43	1.38	1.04	2.76	19.47	0	1	0	1	62.6	162.5	65	89.1	100	0.89	0.55	0	0	1	135	95	1	1	2	1
46	3	1	1	1	27.9	17.23	5.09	1.39	1.12	3.34	11.63	0	0	0	0	17.34	173.5	84	90	105	0.86	0.52	0	0	1	130	80	1	1	1	1
48	3	1	1	1	25.02	5.26	4.61	0.82	1.15	3.09	6.09	0	0	0	0	24.92	174.3	76	88	98	0.9	0.5	0	0	1	103.33	73.33	1	1	1	1
59	4	1	1	1	25.42	6.18	3.29	1.48	1.32	1.3	12.21	0	1	0	1	14.37	171.2	74.5	94.1	104.8	0.9	0.55	1	0	1	150	89.33	1	1	1	1
42	2	1	1	1	26.54	3.82	3.24	2.58	0.8	1.27	8.39	0	0	0	0	14.88	162.4	70	85	91.5	0.93	0.52	0	0	1	103.33	71.67	0	1	2	1
47	3	1	1	1	26.76	7.16	6.43	9.88	1.01		11.92	0	0	0	0	17.12	166.3	74	94.4	102.5	0.92	0.57	0	1	1	117.33	88.67	1	1	2	1
35	2	1	1	1	26.1	3.34	3.69	2.14	0.93	1.79	6.05	0	0	1	1	18.35	165.4	71.4	88	93	0.95	0.53	0	0	1	120	70	0	1	2	1
47	3	1	1	1	25.54	6.8	3.49	0.53	1.15	2.1	9.67	0	1	0	1	20.86	166.5	70.8	86.5	94	0.92	0.52	0	0	1	158.33	100	1	1	2	1
50	3	1	1	1	26.29	4.78	4.82	0.89	1.36	3.06	15.09	0	1	0	1	69.08	162.7	69.6	90	94	0.96	0.55	0	1	1	130.67	91.33	0	1	1	1
35	2	1	1	1	27.18	3.73	4.2	2.11	1.39	1.85	14.68	9	1	9	1	13.81	169.2	77.8	101	106.5	0.95	0.6	0	1	1	140	91.67	0	1	2	1
37	2	1	1	1	26.8	14.33	5.9		0.86			0	1	0	1	15.75	173	80.2	99.5	100	1	0.58	0	1	1	133.33	86.67	1	1	2	1
58	4	1	1	1	27.91	5.07	4.88	2.28	1	2.84	10.97	0	1	0	1	13	168.25	79	100	98.8	1.01	0.59	0	1	1	120	90.33	0	1	2	1
58	4	1	2	1	26.03	5.63	5.55	1.12	1.58	3.46	6.85	0	1	0	1	22.5	170.3	75.5	92.5	100	0.93	0.54	0	1	1	156.67	101.67	0	1	1	1
51	3	1	2	1	25.62	5.97	6.03	1.93	1.14	4.01	19.46	0	1	0	1	37.97	156.2	62.5	89	96	0.93	0.57	0	1	1	140	90	1	1	1	1
43	2	1	2	1	25.13	4.42	5.54	1.82	1.32	3.39	13.36	0	1	0	1	14.61	164.5	68	87	93.5	0.93	0.53	0	1	1	160	110	0	1	3	1
47	3	1	1	1	24.82	3.88	5.84	1.18	1.6	3.7	7.74	0	0	0	0	7.03	164.3	67	84.4	91	0.93	0.51	0	0	2	131.67	83.33	0	1	2	1
51	3	1	1	1	26.96	14.98	4.95	2.09	1.12	2.88	14.7	0	0	0	0	26.8	164	72.5	92.75	90.3	1.03	0.57	0	0	2	125	80	1	1	2	1
59	4	1	1	1	26.15	4.8	4.04	2	1.12	2.01	11.62	0	0	0	0	16.4	164.5	70.75	91.75	92.8	0.99	0.56	0	1	2	130	85.67	0	1	1	1
45	3	1	2	1	24.8	4.56	5.2	1.62	1.43	3.03	9.19	0	1	0	1	17.22	169.2	71	88	99.5	0.88	0.52	0	1	2	120	90	0	1	1	1
43	2	1	2	1	27.65	6.25	4.19	3.29	0.8	1.89	17.73	0	0	0	0	18.1	168.5	78.5	96.25	96.3	1	0.57	0	1	2	116.33	76	0	1	1	1
58	4	1	1	1	25.76	5.01	3.65	0.33	1.9	1.6	11.89	0	1	0	1	15.41	171.2	75.5	88	96	0.92	0.51	0	0	2	145.33	100.67	0	1	1	1
57	4	1	2	1	25.39	5.78	5	0.86	1.21	3.4	11.84	0	1	0	1	15.2	164.25	68.5	91	94.8	0.96	0.55	0	0	2	132.67	90.33	0	1	2	1
58	4	1	2	1	25.07	10.16	5.25	2.76	1.14	2.86	13.18	0	1	0	1	20.6	168	70.75	90.25	91.8	0.98	0.54	1	1	2	135.33	83	1	1	3	1
57	4	1	1	1	25.15	8.5	3.67	2.34	0.9	1.71	11.99	0	0	0	0	19.6	162	66	83	94.3	0.88	0.51	1	0	3	121	76	1	1	3	1
43	2	1	1	1	25.21	11.76	4.42	1.61	0.99	2.7	18.12	0	0	0	0	30.5	174.2	76.5	96.55	94.3	1.02	0.55	1	0	3	123.67	84.33	1	1	3	1
53	3	1	1	1	26.57	5.49	4.04	1.04	1.04	2.53	13.35	0	0	0	0	34.9	167.45	74.5	89.5	101.4	0.88	0.53	1	1	3	133.67	85	0	1	2	1
38	2	1	1	1	25.2	8.15	3.52	1.45	0.8	2.06	59.5	0	0	0	0	19.9	167.25	70.5	90	97.3	0.93	0.54	0	0	3	103.67	60.67	1	1	2	1
50	3	1	1	1	26.34	4.44	4.03	1.18	1.07	2.42	6.06	0	0	0	0	14.6	161.25	68.5	79.25	87.8	0.9	0.49	0	1	3	111	65.67	0	1	1	1
50	3	1	1	1	25.14	11.51	4.82	1.41	1.13	3.05	11.88	0	1	0	1	27.8	168.65	71.5	87.65	92.5	0.95	0.52	0	0	3	141.67	90	1	1	1	1
54	3	1	1	1	26.03	5.4	4.77	1.9	1.06	2.85	10.97	0	1	0	1	17.4	164	70	89.2	98.4	0.91	0.54	1	0	3	157.67	99.33	0	1	2	1
51	3	1	1	1	27.99	5.55	4.4	3.37	0.81	2.06	25.55	0	1	0	1	20.5	174.25	85	103	99.2	1.04	0.59	1	1	3	119.67	79.33	0	1	2	1
50	3	1	1	1	25.93	5.09	6.88	2.07	1.29	4.65	11.15	0	1	0	1	14.75	169.5	74.5	92.5	99	0.93	0.55	0	1	3	121.67	90	0	1	2	1
54	3	1	2	1	24.92	5.1	4.88	0.73	1.54	3.01	13.44	0	0	0	0	27.67	168.2	70.5	84.5	96	0.88	0.5	0	0	3	121	87.33	0	1	2	1
47	3	1	2	1	26.33	4.59	3.35	0.86	0.99	1.97	13.96	0	1	0	1	16.95	161.4	68.6	82.5	92.5	0.89	0.51	0	1	3	121.67	90	0	1	1	1
45	3	1	1	1	27	4.26	4.36	2.26	0.97	2.36	13.96	0	0	0	0	24.4	174	81.75	96.25	101.8	0.95	0.55	0	0	3	122.67	88.33	0	1	3	1
48	3	1	1	1	26.6	9.82	5.23	2.14	1.15	3.11	9.83	0	0	0	0	22.56	164.4	71.9	95.7	98.5	0.97	0.58	0	1	3	120	76.67	1	1	2	1
58	4	1	2	1	27.82	4.47	2.99	0.68	1	1.68	8.94	0	0	0	0	14.2	172.2	82.5	103	102.6	1	0.6	0	0	3	109.33	71.67	0	1	2	1
56	4	1	1	1	30.79	5.27	4.26	2.29	0.79	2.43	13.28	0	0	0	0	19	166.65	85.5	104.5	110.3	0.95	0.63	1	0	1	133	86	0	1	2	1
30	1	1	2	1	29.18	3.9	6.75	2.54	1.28	4.32	11.01	0	0	0	0	16.84	161.6	76.2	97.5	100.5	0.97	0.6	0	1	1	120.67	84	0	1	1	1
51	3	1	2	1	28.06	7.83	6.47	8.31	1.17		14.9	0	1	0	1	14.01	172.5	83.5	97.5	100	0.98	0.57	0	1	1	128	91.33	1	1	1	1
39	2	1	1	1	28.89	7.88	4.33	4.32	0.98	1.39	16.87	0	0	0	0	14.3	163.8	77.5	98.4	101	0.97	0.6	0	1	1	123.33	81.67	1	1	2	1
41	2	1	1	1	36.76	9.94	4.11	3.13	0.95	1.74	26.59	0	1	0	1	15.36	169.8	106	117.5	116	1.01	0.69	0	0	1	143	100	1	1	2	1
42	2	1	1	1	29.73	17.01	4.71	8.3	0.87		10.5	0	1	0	1	69.82	163	79	102	101.5	1	0.63	0	0	1	145.33	98	1	1	2	1
56	4	1	1	1	28.36	10.54	3.7	3.44	1.01	1.13	13.85	0	1	1	1	15.53	161	73.5	94.2	99.6	0.95	0.59	0	1	1	160	80.67	1	1	2	1
52	3	1	1	1	30.8	5.32	4.98	1.39	1.03	3.32	14.43	0	1	1	1	17.4	169.5	88.5	101.5	108.4	0.94	0.6	0	0	1	130	92	0	1	2	1
53	3	1	2	1	31.46	4.94	4.66	0.84	1.22	3.06	16.21	0	1	0	1	8.49	184	106.5	113	114	0.99	0.61	1	0	1	140	90	0	1	1	1
50	3	1	1	1	28.76	4.84	4.79	4.95	0.74		18.29	0	0	0	0	20.3	165.75	79	94.25	101.1	0.93	0.57	1	0	1	112	73	0	1	2	1
30	1	1	1	1	32.68	18.43	5.95	10.15	0.82		22.27	0	1	0	1	43.37	170.5	95	103	103	1	0.6	0	1	1	136	95	1	1	2	1
40	2	1	1	1	28.73	11.14	4.27	2.82	0.9	2.09	18.87	0	0	0	0	18.64	176	89	108	116	0.93	0.61	0	1	2	110	70	1		2	1
42	2	1	1	1	37.15	10.86	3.97	3.21	0.7	1.81	40.3	1	1	0	1	26.5	174.8	113.5	125	117.1	1.07	0.72	0	1	2	146.33	102	1	1	1	1
41	2	1	1	1	29.55	5.56	4.06	3.77	0.79	1.56	18.2	0	0	0	0	24.4	180	95.75	108.25	101.8	1.06	0.6	0	0	2	108.33	79.67	0	1	3	1
35	2	1	1	1	28.64	8.4	4.7	1.07	1.27	2.94	15.98	0	1	0	1	6.34	173.8	86.5	100	100	1	0.58	0	0	2	130	90	1	1	2	1
50	3	1	1	1	30.09	6.09	4.92	2.14	0.87	3.08	12.36	0	0	1	1	23.5	171.5	88.5	103	108.3	0.95	0.6	1	0	2	102.67	62.67	0	1	2	1
56	4	1	1	1	28.65	5.19	4.48	1.69	0.99	2.72	12.18	0	1	0	1	26.9	172	84.75	115.25	98.8	1.17	0.67	0	0	2	133	90	0	1	2	1
58	4	1	1	2	28.01	5.33	3.68	0.91	0.86	2.41	12.85	0	1	0	1	24.7	177	87.75	101.1	104.4	0.97	0.57	1	0	3	145.33	88.33	0	1	2	1
45	3	1	1	1	29.76	8.16	4.51	2.42	0.84	2.57	97.14	0	1	0	1	18	167.25	83.25	106	100.8	1.05	0.63	0	1	3	150.67	89.67	1	1	2	1
53	3	1	2	1	29.23	5.92	6.69	4.95	1.22		20.35	0	1	0	1	18.84	174.5	89	106.5	106	1	0.61	0	0	3	150	83.33	0	1	2	1
48	3	1	1	1	29.39	4.69	3.6	3.57	0.77	1.21	8.46	0	1	0	1	30.7	165.25	80.25	100.3	102.3	0.98	0.61	0	1	3	137.33	91.33	0	1	3	1
51	3	1	1	1	28.27	5.98			1.25		20.67	0	0	0	0	86.97	159.6	72	99.8	98	1.02	0.63	0	0	3	131.67	81.67	0	1	1	1
59	4	2	1	1	19.35	3.58	3.35	1.08	0.89	1.97	7.14	0	0	0	0	14.1	141.5	38.75	65.5	81.8	0.8	0.46	0	0	1	122	66.67	0	1	2	1
59	4	2	1	1	22.49	4.6	5.73	1.53	1.2	3.83	9.6	0	0	0	0	25.2	153.5	53	75	89.5	0.84	0.49	1	0	1	104.67	55	0	1	2	1
31	1	2	1	1	19.36	3.86	3.46	1.51	1.41	1.36	18.82	0	0	0	0	10.38	171	56.6	66	92	0.72	0.39	0	0	2	103.33	66.67	0	1	2	1
57	4	2	1	1	22.72	12.81	4.56	1.3	1.28	2.69	15.72	0	1	1	1	19.5	157	56	83.75	91	0.92	0.53	0	0	2	143.67	84.33	1	1	1	1
40	2	2	1	1	22.1	3.29	6.09	0.73	1.58	4.18	14.67	0	0	0	0	45.5	153.4	52	74	89	0.83	0.48	0	0	3	111.33	80	0	1	2	1
54	3	2	1	1	21.06	4.41	4.99	2.55	1.37	2.46	7.99	0	0	0	0	14.58	155.6	51	75.3	89.5	0.84	0.48	1	0	3	120.67	85.33	0	1	2	1
59	4	2	1	1	23.92	4.88	6.23	1.2	1.94	3.74	15.27	0	0	0	0	16.99	159.7	61	85.3	101.9	0.84	0.53	0	0	3	120.67	80	0	1	2	1
57	4	2	1	1	21.43	5.04	2.89	0.68	1.15	1.43	13.84	0	1	0	1	11.1	154.25	51	72.75	86.8	0.84	0.47	0	0	3	145.67	93.33	0	1	2	1
49	3	2	1	1	22.04	3.64	4.23	3.67	0.96	1.6	13.6	0	1	0	1	63.57	165	60	72.5	90	0.81	0.44	0	0	3	126.33	95.67	0	1	2	1
55	4	2	1	1	23.06	6.43	6.1	1.4	1.95	3.51	11.7	0	0	0	0	15.08	148	50.5	86	92	0.93	0.58	0	0	3	123.33	80	0	1	2	1
55	4	2	1	1	23.83	4.92	4.15	2.68	0.98	1.95	15.4	0	0	0	0	23.1	147	51.5	82.25	89.5	0.92	0.56	1	0	3	119	76	0	1	2	1
55	4	2	2	1	23.22	4.76	3.08	2.06	0.51	1.63	9.42	0	0	0	0	20.2	155.3	56	79.25	95	0.83	0.51	0	0	3	92.33	64	0	1	2	1
53	3	2	1	1	25.17	5.37	4.95	1.49	1.09	3.18	15.87	0	0	0	0	20.7	150.5	57	79.25	92	0.86	0.53	0	0	1	119.67	76.33	0	1	2	1
55	4	2	1	1	25.93	4.15	4.03	0.56	1.33	2.45	12.88	0	0	0	0	36.87	150.2	58.5	85	95.5	0.89	0.57	1	0	1	120	81.67	0	1	2	1
51	3	2	1	1	27.99	8.68	6.95	10.49	1.01		19.98	0	1	0	1	23.3	155	67.25	88.75	99	0.9	0.57	0	0	1	157	101	1	1	2	1
53	3	2	1	1	24.3	4.89	5.6	2.53	1.11	3.34	18.96	0	1	0	1	23.9	161	63	86	99	0.87	0.53	0	0	1	153.33	102.33	0	1	2	1
58	4	2	1	1	26.04	4.37	4.28	2.36	1.1	2.11	13.33	0	0	0	0	53.24	161	67.5	87	100	0.87	0.54	1	0	2	115	80	0	1	2	1
58	4	2	1	1	25.02	5.89	5.35	0.67	1.48	3.57	12.25	0	0	0	0	25.8	152.25	58	81.25	95	0.86	0.53	0	1	2	128	82	0	1	2	1
51	3	2	2	1	27.13	5.26	4.77	1.14	1.26	2.99	12.9	0	0	0	0	19.3	166	74.75	88.5	101.8	0.87	0.53	1	0	2	126.67	84.33	0	1	2	1
53	3	2	2	1	27.23	4.51	5.22	0.84	1.44	3.4	8.14	0	0	0	0	22.6	161.75	71.25	87.25	101	0.86	0.54	0	0	2	109.33	72	0	1	2	1
58	4	2	1	2	27.74	5.93	6.56	0.79	1.57	4.63	15.08	0	0	0	0	20.8	151.9	64	84	100.5	0.84	0.55	1	0	3	122.67	75.67	0	1	2	1
56	4	2	1	1	25.37	5.69	4.23	1.78	0.96	2.46	12.79	0	0	0	0	17.5	147.25	55	90.25	92	0.98	0.61	1	0	3	111.33	74	0	1	2	1
53	3	2	1	1	27.2	5.51	5.85	1.45	1.25	3.94	7.64	0	0	0	0	22.9	157.25	67.25	94.75	98.3	0.96	0.6	0	0	3	116	67.67	0	1	2	1
58	4	2	1	1	26.84	5.37	4.14	1.53	0.82	2.62	20.29	0	0	0	0	26.8	148.25	59	94.25	91.5	1.03	0.64	0	0	3	113.67	74	0	1	2	1
53	3	2	1	1	26.54	11.08	6.73	2.59	1.73	3.82	9.68	0	1	0	1	22.48	156.5	65	85	97	0.88	0.54	0	0	3	135	86	1	1	2	1
53	3	2	2	1	26.72	4.76	3.91	0.49	1.14	2.55	11.93	0	1	0	1	24	157.75	66.5	95.75	101.5	0.94	0.61	0	0	3	135.33	93.67	0	1	2	1
55	4	2	1	1	26.99	4.82	3.89	0.67	1.32	2.27	11.89	0	0	0	0	17.8	155.2	65	89	101	0.88	0.57	0	0	3	118.67	70.67	0	1	2	1
55	4	2	1	1	32.44	17.9	4.72	3.67	1.09	1.96	42.23	0	1	0	1	7.19	158.3	81.3	104.5	107	0.98	0.66	0	0	1	171.67	83.33	1	1	2	1
43	2	2	1	1	29.86	5.3	3.57	3.39	1.06	0.97	17.44	0	0	0	0	19.38	152	69	95.5	103.5	0.92	0.63	0	0	2	125	77	1	1	2	1
47	3	2	1	1	30.09	4.67	4.57	1.97	0.98	2.69	18.72	0	0	0	0	16.51	161	78	103.5	104.5	0.99	0.64	0	0	3	123.33	73.33	0	1	2	1
59	4	2	1	1	28.19	5.37	4.74	1.37	1.22	2.9	13.35	0	0	0	0	21.7	151.25	64.5	97.75	102	0.96	0.65	0	0	3	113.67	73.67	0	1	2	1
54	3	2	1	1	33.67	6.01	4.41	1.88	1.07	2.49	16.89	1	0	1	1	20.2	149.25	75	105.25	110.3	0.95	0.71	0	0	3	123.33	75.33	0	1	2	1
53	3	2	1	1	30.59	4.99	3.86	0.69	1.17	2.38	9.81	0	1	0	1	20.9	148	67	95.5	98.3	0.97	0.65	1	0	3	164.67	91.67	0	1	2	1
64	4	1	1	2	16.68	5.46	3.62	0.96	0.71	2.47	9.06	0	1	0	1	13.7	164.25	45	64.25	78.8	0.82	0.39	1	0	1	144.67	91.33	0	1	2	0
62	4	1	1	1	22.33	6.5	3.75	1.08	0.85	2.41	10.85	0	0	0	0	15.6	161.15	58	73.05	91.5	0.8	0.45	0	0	1	109.33	71.33	0	1	2	0
63	4	1	1	1	22.23	9.92	3.86	1.05	0.94	2.44	8.48	0	0	0	0	19.9	169	63.5	80.25	86.8	0.93	0.47	0	0	1	113.33	72.67	1	1	2	0
62	4	1	1	1	23.01	5.43	4.41	1.37	1.27	2.52	12.1	1	0	0	1	27.7	158.75	58	73.75	85.7	0.86	0.46	0	0	1	134.33	89	0	1	2	0
63	4	1	1	1	19.3	8.77	3.58	1.47	0.67	2.24	3.28	0	0	0	0	16.9	168.05	54.5	80.3	85.3	0.94	0.48	1	0	1	124.33	73.33	1	1	2	0
62	4	1	1	1	22.55	5.03	5.14	1.17	1.24	3.37	10.8	0	1	0	1	21.1	176.5	70.25	83	96.3	0.86	0.47	0	0	2	133	90	0	1	1	0
60	4	1	1	1	22.86	5.69	4.84	0.86	1.24	3.21	7.07	0	0	0	0	29.7	163	60.75	77.25	85.5	0.9	0.47	0	0	2	101.67	67	1	1	2	0
64	4	1	1	1	23.66	8.21	4.32	1.34	0.74	2.97	14.15	1	1	0	1	23.8	176.25	73.5	91.25	92.5	0.99	0.52	1	0	2	151	90.67	1	1	2	0
62	4	1	1	1	23.1	4.66	3.41	1.19	1	1.87	10.8	0	1	0	1	24.5	163.5	61.75	78.25	84.8	0.92	0.48	0	0	2	167.33	105.33	0	1	1	0
62	4	1	1	1	21.42	3.34	3.42	1.12	0.99	1.92	15.8	0	1	0	1	15.86	177.5	67.5	85.6	92.1	0.93	0.48	0	0	2	146	86	0	1	2	0
60	4	1	1	1	19.11	3.12	5.78	0.75	1.61	3.83	5.01	0	0	0	0	19.64	164	51.4	68	84	0.81	0.41	0	0	2	121.67	81.67	0	1	2	0
61	4	1	2	1	20.98	11.77	3.97	0.95	1.09	2.45	5.12	0	1	0	1	15.5	176	65	81	93.5	0.87	0.46	0	0	3	133.33	91	1	1	2	0
61	4	1	1	1	21.01	17.13	3.51	0.98	1.19	1.87	8.79	0	1	0	1	12.34	174.4	63.9	75	90	0.83	0.43	0	0	3	140	83.33	1	1	2	0
61	4	1	1	1	21.48	7.04	6.36	0.88	1.53	4.43	12.02	0	0	0	0	12.98	168.5	61	81.2	89	0.91	0.48	0	0	3	116.67	76.67	1	1	1	0
60	4	1	1	1	22.42	12.34	5.08	1.55	1.25	3.13	10.51	0	0	0	0	27.61	162.5	59.2	85.5	94	0.91	0.53	0	0	3	120	81.67	1	1	1	0
64	4	1	1	1	18.75	5.21	3.55	0.35	1.61	1.78	4.67	0	0	0	0	99.54	155.1	45.1	69.3	85	0.82	0.45	0	0	3	123.33	70	0	1	3	0
61	4	1	1	1	18.75	4.95	4.33	1.27	1.37	2.38	10.93	0	0	0	0	23.5	171.25	55	67.5	86.3	0.78	0.39	0	0	3	95.67	65	0	1	2	0
60	4	1	1	1	21.96	4.77	3.47	0.72	1.52	1.62	12.01	0	0	0	0	14.4	162.5	58	72	83	0.87	0.44	0	1	3	100	70	0	1	2	0
64	4	1	1	1	22.41	5.68	3.75	0.63	1.38	2.08	7.56	0	1	0	1	90.02	174.2	68	82.7	94	0.88	0.47	0	1	3	142	83.33	0	1	2	0
60	4	1	1	1	25.23	4.37	4.4	1.85	1.09	2.47	9.46	0	1	0	1	19.3	156.75	62	82.4	90.8	0.91	0.53	1	0	1	151	89.67	0	1	2	0
63	4	1	2	1	25.84	3.99	4.86	1.14	1.31	3.03	24.31	0	0	0	0	13.06	169.8	74.5	93.5	101	0.93	0.55	0	0	1	130.67	88	0	1	3	0
60	4	1	1	1	24.56	13.36	7.62	1.27	1.54	5.5	14.81	0	0	0	0	16.2	167	68.5	94.2	98	0.96	0.56	0	1	1	101.67	68.33	1	1	2	0
64	4	1	1	1	25.79	5.46	4.55	2.78	0.91	2.38	9.33	1	0	1	1	35.8	168.25	73	91.75	91.8	1	0.55	0	0	1	122.67	73.67	0	1	2	0
62	4	1	1	1	27.36	8.13	4.13	1.41	1.18	2.31	9.92	0	1	1	1	13.95	165	74.5	95	103	0.92	0.58	0	1	1	130	73.33	1	1	2	0
63	4	1	1	1	27.05	4.88	4.5	1.65	0.92	2.83	15.65	1	1	1	1	19.7	169.25	77.5	93.25	94.8	0.98	0.55	1	0	1	157.67	96.33	0	1	2	0
63	4	1	1	1	26.14	4.44	3.9	2.82	0.82	1.8	19.27	0	1	0	1	14.32	154	62	81	93	0.87	0.53	0	0	2	161.33	100	0	1	2	0
63	4	1	1	1	27.85	7.83	3.11	1.31	0.89	1.62	19.06	0	1	0	1	14.39	169.5	80	96.4	101.4	0.95	0.57	0	0	2	173.33	110	1	1	2	0
60	4	1	1	1	25.11	17.93	5.51	4.73	0.86		13.92	0	0	0	0	15.68	167.1	70.1	96.6	98.9	0.98	0.58	0	0	2	108.33	71.67	1	1	2	0
63	4	1	1	1	25.72	4.45	4.59	0.68	1.24	3.04	8.16	0	1	0	1	14.94	160.2	66	92.5	99.5	0.93	0.58	0	0	2	138	102	0	1	2	0
64	4	1	1	1	27.64	6.2	4.14	3.68	1	1.47	18.49	0	1	0	1	7.16	168	78	99.3	100	0.99	0.59	0	0	2	140	80	1	1	2	0
60	4	1	1	1	24.28	5.26	5.37	1.84	1.58	2.95	10.79	1	1	1	1	20.74	168.2	68.7	82.5	91	0.91	0.49	0	0	2	153.33	105	0	1	2	0
63	4	1	1	1	25.07	5.43	8.07	2.33	1.94	5.07	15.87	0	0	1	1	16.72	153.4	59	85.5	93.3	0.92	0.56	0	1	2	134.67	81.33	0	1	3	0
62	4	1	1	1	25.4	7.12	5	1.29	1.49	2.92	22.51	0	1	0	1	28.35	149.8	57	89	92	0.97	0.59	0	0	3	149.33	92	1	1	1	0
62	4	1	1	1	26.19	5.93	4.57	2.56	1	2.41	12.77	0	0	0	0	27.9	167.25	73.25	87.75	96.8	0.91	0.52	1	1	3	118.67	80	1	1	2	0
62	4	1	1	1	27.83	5.09	3.72	1.59	0.9	2.1	15.48	0	1	0	1	20.1	160	71.25	95	95.3	1	0.59	1	1	3	137	91.33	0	1	2	0
64	4	1	2	1	26.71	5.17	6.05	5.32	1.21		19.18	0	1	0	1	28.3	167	74.5	91.1	98	0.93	0.55	0	0	3	136.67	90	0	1	2	0
62	4	1	1	1	24.35	4.82	4.13	1.16	0.67	2.93	10.01	0	0	0	0	19.7	161.5	63.5	86.95	90.3	0.96	0.54	1	0	3	135.67	80.67	0	1	2	0
64	4	1	1	2	25.95	9.56	5.31	0.56	1.66	3.4	9.68	0	0	0	0	26.32	166	71.5	93	103	0.9	0.56	0	1	3	126.67	80	1	1	1	0
63	4	1	1	1	29.18	6.13	3.79	2.08	0.95	1.89	13.1	0	1	0	1	43.72	163.5	78	100.6	104	0.97	0.62	0	0	1	148.33	106.67	0	1	2	0
60	4	1	1	1	28.7	4.95	6.29	1.6	1.28	4.28	10.92	0	0	0	0	26.3	168	81	97	98.5	0.98	0.58	0	0	1	119.33	75.67	0	1	2	0
63	4	1	2	1	33.97	2.14	4.23	1.06	1.08	2.67	16.41	0	1	1	1	30.65	164.3	91.7	103	116.5	0.88	0.63	0	0	1	145	95	0	1	3	0
62	4	1	2	1	28.44	4.35	5.13	1.48	0.84	3.62	18.48	1	1	0	1	20.2	168.75	81	90.25	94.8	0.95	0.53	0	0	1	174.67	98.33	1	1	2	0
64	4	1	1	1	29.81	5.36	4.86	2.4	0.96	2.81	30.88	0	1	1	1	17.8	156.5	73	94.75	100.3	0.95	0.61	0	0	1	134.67	86	0	1	2	0
61	4	1	1	1	28.67	7.96	3.48	1.02	1.15	1.87	8	0	0	0	0	19.98	172.6	85.4	94.5	105	0.9	0.55	0	0	2	123.33	86.67	1	1	2	0
64	4	1	1	1	30.56	5.89	5.11	0.91	1.05	3.65	11.18	0	0	1	1	16.2	162.3	80.5	103	103.5	1	0.63	0	0	2	113.33	73.33	0	1	2	0
61	4	1	1	1	28.14	4.65	3.35	1.38	0.77	1.95	14.65	0	1	0	1	18.2	163.25	75	95.25	94.5	1.01	0.58	1	1	2	118.67	77	0	1	2	0
61	4	1	1	1	29.58	4.1	4.51	2.4	0.93	2.49	6.45	0	0	0	0	15.51	166	81.5	99	100	0.99	0.6	0	0	3	131.67	83.33	0	1	2	0
64	4	1	1	1	29.74	5.5	6.91	2.5	1.63	4.14	5.71	0	1	0	1	14.84	158.7	74.9	105	106.5	0.99	0.66	0	0	3	165	93.33	0	1	3	0
63	4	1	2	1	28.3	12.39	3.86	1.56	1.23	1.92	11.09	0	1	9	1	19.21	162.8	75	96.3	100.5	0.96	0.59	0	0	3	168.67	106.67	1	1	2	0
64	4	1	1	1	28.89	8.1	3.28	0.43	1.06	2.02	24.11	0	1	0	1	11.21	159.5	73.5	92.8	104	0.89	0.58	0	0	3	170	100	1	1	2	0
60	4	1	1	1	28.34	5.95	6.86	2.26	1.38	4.45		1	1	0	1	17.56	163	75.3	98.1	103.3	0.95	0.6	0	1	3	135.33	93.33	0	1	2	0
61	4	1	2	1	28.64	3.78	5.3	2.22	1.63	2.66	11.25	0	0	0	0	14.7	158	71.5	93	98.5	0.94	0.59	0	0	3	120	80	0	1	2	0
62	4	2	1	2	14.99	5.41	3.37	0.88	1.06	1.91	11.77	0	0	0	0	14.6	155.5	36.25	60	75.3	0.8	0.39	0	0	1	112.33	59.33	0	1	2	0
64	4	2	1	2	17.85	5.16	4.93	1.58	1.46	2.75	20.7	0	0	0	0	22.61	154.3	42.5	67.5	89	0.76	0.44	0	0	1	101.67	70	0	1	2	0
60	4	2	1	1	23.89	5.62	4.54	0.5	1.43	2.88	6.33	0	0	0	0	16.14	159	60.4	81	99	0.82	0.51	0	0	1	103.67	68.33	1	1	2	0
60	4	2	1	1	21.22	5.12	5.65	1.88	1.41	3.39	15.39	0	0	0	0	22	154.25	50.5	71.75	87.3	0.82	0.47	0	0	1	104	68	0	1	2	0
64	4	2	1	1	19.39	4.99	3.51	0.8	0.99	2.16	11.56	0	1	0	1	11.8	146.3	41.5	73.5	88.8	0.83	0.5	1	0	1	163.33	89.67	0	1	2	0
63	4	2	1	1	19.34	5.29	5.32	0.87	2.05	2.87	14.21	0	1	0	1	19.1	158.75	48.75	67	83.5	0.8	0.42	0	0	1	146	63.67	0	1	2	0
64	4	2	1	1	21.5	4.89	4.4	0.77	1.3	2.75	8.47	1	1	0	1	22.9	152.5	50	77.5	92.3	0.84	0.51	0	0	1	170.33	108	0	1	2	0
63	4	2	1	2	23.54	11.05	5.1	0.89	1.75	2.95	14.16	1	1	0	1	39.53	159	59.5	80.2	96	0.84	0.5	0	0	1	128.33	83.33	1	1	2	0
64	4	2	1	1	20.66	4.54	4.14	1.93	0.8	2.46	15.98	0	0	0	0	17.6	154	49	79.25	87.3	0.91	0.51	1	0	1	122	77	0	1	2	0
63	4	2	1	1	22.99	6.4	3.36	0.64	0.87	2.2	9.49	0	0	0	0	18.5	144.5	48	82.75	85.3	0.97	0.57	1	0	1	112.33	58	0	1	2	0
61	4	2	1	1	22.62	3.79	5.75	1.17	1.7	3.52	17.01	0	0	0	0	44.77	161.5	59	80.5	90	0.89	0.5	1	0	1	110	86	0	1	2	0
64	4	2	1	2	23.52	5.39	5.59	2.96	1.05	3.19	11.41	0	0	0	0	19.4	155	56.5	82.25	93	0.88	0.53	0	0	1	131.33	75	0	1	2	0
61	4	2	1	1	23.42	5.71	6.13	6.46	0.84		15.81	0	1	1	1	24.4	149	52	83.75	88.5	0.95	0.56	1	0	1	153.33	88	1	1	2	0
62	4	2	1	1	23.01	7.59	2.62	0.54	1.27	1.1	17.24	1	1	1	1	39.19	153.2	54	86.1	93.9	0.92	0.56	0	0	1	152	80	1	1	2	0
64	4	2	1	1	23.19	5.21	5.39	0.92	1.29	3.68	8.02	0	1	1	1	25.2	164.5	62.75	86.5	95.8	0.9	0.53	0	0	1	143	85.67	0	1	3	0
62	4	2	2	1	21.22	4.87	4.02	0.9	1.33	2.28	9.75	0	0	0	0	24.4	153.5	50	73	87	0.84	0.48	1	0	1	121	62	0	1	2	0
64	4	2	1	1	23.93	4.26	8.79	9.77	1.28		17.26	0	1	1	1	13.6	159.4	60.8	78	93.2	0.84	0.49	0	0	2	135	81.67	1	1	2	0
62	4	2	1	2	19.9	4.35	4.34	1.26	1.07	2.7	7.08	0	0	0	0	22.4	158.5	50	78.75	91.3	0.86	0.5	0	0	2	108.33	69	0	1	2	0
62	4	2	1	1	23.87	5.71	6.74	2.26	1.41	4.3	9.2	0	1	0	1	17.8	159.2	60.5	84	89.5	0.94	0.53	0	0	2	160	98.33	0	1	2	0
61	4	2	1	1	20.83	5.37	5.56	0.89	1.81	3.35	13.93	0	0	1	1	18.4	157.25	51.5	72.5	84.5	0.86	0.46	0	0	2	102	64.67	0	1	2	0
63	4	2	1	1	23.96	11.57	5.71	2.48	1.31	3.27	11.63	0	1	0	1	11.06	159.7	61.1	90.8	91.9	0.99	0.57	0	0	2	148.33	90	1	1	2	0
60	4	2	1	1	17.04	4.21	6.04	1.75	1.2	4.04		0	1	9	1	38.06	150.3	38.5	69	85.5	0.81	0.46	0	0	3	160	93.33	1	1	2	0
61	4	2	1	2	21.67	2.71	2.39	0.4	0.69	1.52	4.87	0	0	0	0	13.4	154.9	52	70.75	90.5	0.78	0.46	0	0	3	108	71	0	1	2	0
64	4	2	1	2	22	5.28	5.05	1.57	1.21	3.13	10.7	0	0	0	0	15	150.75	50	72.25	87	0.83	0.48	0	0	3	101	63.67	0	1	2	0
61	4	2	1	1	23.74	4.58	6.95	0.74	1.84	4.77	5.21	0	0	0	0	81.92	148	52	80	97	0.82	0.54	0	0	3	108.67	75	0	1	2	0
60	4	2	1	1	18.51	5.12	5.2	0.92	1.32	3.46	12.84	0	1	0	1	14.7	156	45.05	72.75	91.8	0.79	0.47	0	0	3	151.67	91	0	1	2	0
63	4	2	1	1	21.82	4.98	3.5	0.94	0.83	2.24	8.67	0	1	0	1	22.5	153.25	51.25	72	88.8	0.81	0.47	1	1	3	140.33	76.67	0	1	2	0
61	4	2	1	1	23.61	4.34	4.78	1.35	1.44	2.73	18.71	0	0	0	0	9.19	154	56	85	97	0.88	0.55	0	0	3	123.33	78.33	0	1	2	0
60	4	2	1	1	22.35	3.33	5.07	2.17	1	3.08	6.2	0	0	0	0	13.37	155.3	53.9	83.3	93	0.9	0.54	0	0	3	124.33	81	1	1	2	0
61	4	2	1	1	22.9	5.03	5.67	2.82	1.19	3.2	10.76	0	0	0	0	16.7	148.5	50.5	81.25	95.8	0.85	0.55	1	0	3	116.33	74.33	0	1	2	0
60	4	2	1	1	22.07	5.14	4.89	2.18	1.6	2.3	5.35	0	0	0	0	18.3	160.7	57	87.2	97	0.9	0.54	0	0	3	125	80	1	1	2	0
60	4	2	1	1	21.08	3.25	4.96	0.81	1.87	2.72	8.03	0	0	0	0	49.97	139.8	41.2	73.1	84.2	0.87	0.52	0	0	3	133.33	78.33	0	1	2	0
60	4	2	1	2	22.52	4.7	5.67	1.1	1.33	3.84	4.98	0	0	0	0	15.5	147.5	49	80.5	89	0.9	0.55	1	0	3	118.67	70.67	0	1	2	0
61	4	2	1	1	23.58	5.56	4.08	0.91	1.39	2.28	6.12	0	0	0	0	14.51	160.7	60.9	83	95	0.87	0.52	0	0	3	103.67	63.67	0	1	2	0
62	4	2	1	1	23.39	4.05	5.67	1.88	1.16	3.66	11.84	0	0	0	0	17.2	144	48.5	80.25	90.8	0.88	0.56	1	0	3	97.67	64.67	0	1	2	0
62	4	2	1	1	23.07	4.69	4.28	0.6	1.38	2.63	12.52	0	1	0	1	22.83	168.5	65.5	85	97	0.88	0.5	0	0	3	145	70	0	1	2	0
63	4	2	1	1	23.01	4.55	4	1.21	1.81	1.64	8.89	0	1	0	1	20.14	153.2	54	86.5	100	0.87	0.56	0	0	3	140	80	0	1	2	0
64	4	2	1	1	20.97	4.36	3.74	1.09	0.9	2.34	6.74	0	1	0	1	21.7	156.7	51.5	78.5	91.3	0.86	0.5	0	0	3	145.67	67	0	1	2	0
63	4	2	1	1	27.5	4.59	5.58	0.78	1.28	3.95	11.36	0	0	0	0	25.3	153.75	65	96.5	99.5	0.97	0.63	1	0	1	131.33	81.33	0	1	2	0
63	4	2	1	2	27.6	9.66	3.98	1.94	1.23	1.87	28.11	0	0	0	0	16.28	160.4	71	96.9	103	0.94	0.6	0	0	1	133.33	84.67	1	1	2	0
63	4	2	1	2	24.96	5.35	4.35	1.7	0.98	2.6	10.77	0	0	0	0	20.6	160.75	64.5	87.25	94.3	0.93	0.54	1	0	1	122	74.67	0	1	2	0
60	4	2	1	1	25.32	12.36	5.96	2.75	1.37	3.34	33.11	0	1	0	1	16.2	159	64	97.1	99.5	0.98	0.61	0	0	1	150	75	1	1	2	0
63	4	2	1	1	27.86	5.72	4.68	1.75	1.02	2.86	23.09	0	1	1	1	19.7	146.75	60	94.25	95.5	0.99	0.64	1	0	1	123	70	1	1	2	0
64	4	2	1	1	26.63	5.54	4.8	5.29	1.07		11.39	0	1	0	1	24.54	159.2	67.5	98	99	0.99	0.62	0	0	1	130	80	0	1	2	0
60	4	2	1	1	25.83	4.67	4.53	6.27	0.99		10.52	0	1	1	1	40.45	152.4	60	86.7	93.2	0.93	0.57	0	0	1	202	103.33	0	1	2	0
62	4	2	1	2	27.41	4.77	5.22	1.41	1.12	3.46	14.72	0	1	0	1	20.38	152.2	63.5	85.5	94	0.91	0.56	0	0	1	118.33	81.67	0	1	2	0
62	4	2	1	2	24.29	5.9	4.42	1.31	1.08	2.74	20.83	1	1	1	1	28.2	152.5	56.5	84.5	92.5	0.91	0.55	1	0	1	137.33	77.33	0	1	2	0
61	4	2	1	1	26.75	13.27	5.89	1.59	2.06	3.11	5.45	0	1	1	1	14.32	151	61	89.5	97.5	0.92	0.59	0	0	1	146.67	73.33	1	1	2	0
63	4	2	1	1	27.11	5.43	4.35	1.44	1.34	2.36	10.14	0	1	0	1	14.9	145	57	96	94.5	1.02	0.66	0	0	1	145.67	94	0	1	2	0
63	4	2	1	1	25	5.43	5.27	1.65	1.12	3.4	12.57	0	1	0	1	21.9	152	57.75	85.75	94.7	0.91	0.56	0	0	1	123	67.67	1	1	2	0
61	4	2	1	1	26.89	9.04	6.38	2.47	1.42	3.84	8.29	0	1	0	1	23.06	151.6	61.8	100.2	98.1	1.02	0.66	0	0	1	128.33	93.33	1	1	2	0
62	4	2	1	1	26.56	7.41	4.27	2.08	1.3	2.02	24.19	0	0	0	0	46.05	160	68	89.2	105.5	0.85	0.56	0	0	2	117.33	86.67	1	1	2	0
61	4	2	1	1	24.22	3.66	6.33	0.82	2.16	3.8	0.83	0	1	0	1	14.27	150	54.5	77.3	91	0.85	0.52	0	0	2	120	83.33	0	1	2	0
63	4	2	1	1	25.27	8.59	3.64	1.46	1.2	1.78	12.59	0	1	1	1	44.36	140.8	50.1	79.5	95	0.84	0.56	0	1	2	128.33	93.33	1	1	2	0
60	4	2	1	1	25.39	4.4	4.07	2.01	0.88	2.28	5.42	0	0	0	0	22.36	155	61	102.5	103.5	0.99	0.66	1	0	2	120	72.67	0	1	2	0
62	4	2	1	1	27.48	13.01	4.29	1.72	1.19	2.32	7.39	0	0	0	0	27.48	165.2	75	100	104	0.96	0.61	0	0	2	125	75	1	1	2	0
63	4	2	1	1	27.34	4.69	4.52	4.14	1.02	1.62	22.51	0	1	0	1	8.45	153	64	100.8	101.5	0.99	0.66	0	0	2	133.33	85	0	1	2	0
64	4	2	1	1	24.59	4.88	3.86	0.81	1.17	2.32	8.1	0	1	0	1	18.03	147.5	53.5	80	92.5	0.86	0.54	0	0	2	143.33	95	0	1	2	0
60	4	2	1	1	26.1	6	4.16	4.33	0.65	1.54	18.67	0	1	0	1	26.1	151	59.5	95.5	95	1.01	0.63	1	0	2	116.33	67.67	0	1	2	0
63	4	2	1	1	27.32	6.06	5.74	0.98	1.95	3.34	9.58	0	1	1	1	33.04	158.8	68.9	86.7	101	0.86	0.55	0	0	2	134	82.5	0	1	2	0
61	4	2	1	1	27.02	6.84	5.24	0.45	2.01	3.03	12.9	0	1	9	1	55.36	148.4	59.5	91.5	92.5	0.99	0.62	0	0	2	144.67	78.33	1	1	2	0
60	4	2	1	1	26.56	8.33	3.5	1.21	0.91	2.04	22.05	0	1	0	1	86.88	146.5	57	87.5	91.5	0.96	0.6	0	0	2	140	78	1	1	2	0
63	4	2	1	1	26.05	5.56	6.47	4.59	1.53		5.75	0	0	0	0	111.63	157.6	64.7	91	98	0.93	0.58	0	0	2	120	78.33	0	1	3	0
63	4	2	1	1	24.43	10.9	3.32	2.78	0.76	1.3	9.44	0	1	0	1	15.81	148.8	54.1	77	93.5	0.82	0.52	0	0	3	143.33	80	1	1	2	0
62	4	2	1	1	27.8	4.15	3.42	1.14	1.52	1.38	7.21	0	1	0	1	45.33	156.4	68	90.5	107.5	0.84	0.58	0	0	3	168.33	91.67	0	1	2	0
61	4	2	1	1	24.76	5.76	4.5	2.18	0.84	2.67	12.78	0	0	0	0	18.9	158.25	62	83.25	95.3	0.87	0.53	1	0	3	127.67	84.67	0	1	2	0
64	4	2	1	1	24.46	3.96	5.09	0.75	1.37	3.38	12.19	0	0	0	0	20	154	58	94.25	95.8	0.98	0.61	0	0	3	107.33	62.33	0	1	2	0
61	4	2	1	2	25.8	4.18	3.29	0.62	1.26	1.75	10.23	0	0	0	0	27.21	157.5	64	86	94.5	0.91	0.55	0	0	3	128.33	78.33	1	1	2	0
60	4	2	1	1	24.91	4.29	5.43	1.09	1.25	3.68	10.58	0	0	0	0	14.7	153.25	58.5	86.25	92.5	0.93	0.56	0	0	3	126	75.33	0	1	2	0
64	4	2	1	1	26.64	4.57	5.02	1.32	1.85	2.57	13.27	0	0	0	0	15.94	163.6	71.3	103.5	107.5	0.96	0.63	0	0	3	100	63.33	1	1	2	0
62	4	2	1	1	25.75	4.77	4.9	1.96	1.19	2.82	12.54	0	0	0	0	17.4	159.5	65.5	89.5	100.8	0.89	0.56	1	0	3	128.33	80	0	1	2	0
60	4	2	1	1	27.07	4.28	4.4	3.12	0.8	2.18	11.09	0	0	0	0	22.2	141.25	54	88.75	93.5	0.95	0.63	0	0	3	93.67	55.67	0	1	2	0
63	4	2	1	1	27.57	4.66	4.2	3.74	0.86	1.64	18.7	0	0	0	0	23.45	158.2	69	85	97.5	0.87	0.54	0	0	3	105	71.33	0	1	2	0
60	4	2	1	1	24.11	5.3	4.36	1.05	1.27	2.61	11.55	0	0	0	0	24.5	157.75	60	86	90.5	0.95	0.55	0	0	3	108.67	68.33	1	1	2	0
60	4	2	1	1	25.44	8.68	6.02	2.75	1.26	3.51	6.86	0	1	0	1	12.97	151	58	92	96	0.96	0.61	0	0	3	140.67	80	1	1	2	0
63	4	2	1	1	27.13	9.43	5.16	1.55	1.59	2.87	6.6	0	1	9	1	14.43	155.5	65.6	92	98	0.94	0.59	0	0	3	133.33	78.33	1	1	2	0
63	4	2	1	1	27.89	4.06	4.45	0.41	1.56	2.7	6.02	0	1		1	15.69	148.5	61.5	91.3	99	0.92	0.61	0	0	3	155	76.67	0	1	2	0
60	4	2	1	1	24.73	5.16	2.94	1.25	1.2	1.17	13.9	0	1	0	1	16.81	156.4	60.5	80.8	91	0.89	0.52	0	0	3	145	81.67	0	1	2	0
62	4	2	1	1	24.16	4.51	3.96	2.25	0.76	2.18	8.45	0	1	0	1	20.9	150.2	54.5	81.75	91.8	0.89	0.54	0	0	3	146	81	0	1	2	0
63	4	2	1	1	27.19	9.62	4.78	3.99	1.15	1.82	14.36	0	1	0	1	21.76	167.3	76.1	104.5	110.7	0.94	0.62	0	0	3	135	80	1	1	2	0
62	4	2	1	1	27.86	4.39	4.83	0.94	1.53	2.87	46.08	0	1	0	1	22.63	154.5	66.5	96.3	102	0.94	0.62	0	0	3	130	80	0	1	2	0
61	4	2	1	1	27.52	7.64	4.88	7.15	0.94		6.93		1	1	1	18.9	155.45	66.5	91.4	98.5	0.93	0.59	0	0	3	128.33	72.33	1	1	2	0
60	4	2	1	1	25.84	5.95	5.52	1.89	1.15	3.51	8.52	0	1	0	1	15.6	151.75	59.5	86	97.3	0.88	0.57	0	1	3	140	84.33	0	1	2	0
60	4	2	2	1	24.51	6.96	4.6	1.04	1.09	3.04	13.11	0	0	0	0	29.3	152.5	57	86.5	90.8	0.95	0.57	0	0	3	123.33	69.67	1	1	2	0
63	4	2	1	1	29.78	8.55	4.81	2.85	1.36	2.15	35.34	0	0	0	0	16.02	160.8	77	108	100.4	1.08	0.67	0	0	1	113.33	76.67	1	1	2	0
63	4	2	1	1	29.77	4.45	4.17	0.75	1.43	2.4	13.31	0	0	0	0	49.39	158.2	74.5	100	109	0.92	0.63	0	0	1	120	78.33	0	1	2	0
62	4	2	1	1	31.22	6.56	6.05	4.24	1.09	3.03	22.64	0	0	0	0	15.7	165.25	85.25	102.75	103	1	0.62	0	0	1	133.67	83.67	0	1	2	0
60	4	2	1	1	31.51	11	4.28	0.99	1.24	2.59	29.63	0	1	1	1	13.84	169	90	112	122	0.92	0.66	1	0	1	130	80	1	1	2	0
64	4	2	1	1	28.92	4.41	3.79	1.08	1.28	2.02	13.44	0	1	0	1	14.25	160.5	74.5	91	105	0.87	0.57	0	0	1	158.33	90	0	1	2	0
64	4	2	1	1	28.04	6.12	4.93	2.09	1.14	2.84	13.86	1	0	0	1	17.07	147.5	61	91	103.2	0.88	0.62	0	0	1	128.33	81.67	1	1	2	0
64	4	2	1	1	28.98	10.55	6.09	1.66	1.44	3.9	25.24	0	1	0	1	21.72	153.3	68.1	96.5	103	0.94	0.63	0	0	1	130	81.67	1	1	2	0
61	4	2	1	1	30.57	5.69	7.59	2.96	1.4	4.84	17.79	0	1	0	1	32.1	154	72.5	93.75	99.5	0.94	0.61	1	0	1	126.67	76.67	0	1	2	0
60	4	2	1	1	31.59	6.23	5.13	2.56	0.88	3.09	15.72	0	1	0	1	15.3	161.5	82.4	106.25	108.8	0.98	0.66	0	0	1	128.67	75	0	1	2	0
60	4	2	1	1	33.06	17.54	5.99	5.55	1.38		19.41	0	1	1	1	17.39	157	81.5	108	112	0.96	0.69	0	0	1	146.67	86.67	1	1	2	0
61	4	2	1	1	30.33	5.73	3.74	1.9	1.16	1.72	12	1	1	1	1	15.1	150	68.25	91.75	102.3	0.9	0.61	0	1	1	154.67	88	0	1	2	0
63	4	2	1	1	31.22	4.35	4.56	1.68	0.98	2.82	10.24	0	1		1	15.78	155.5	75.5	91.5	108.5	0.84	0.59	0	0	2	137.33	85.33	0	1	2	0
63	4	2	1	1	30.27	13.47	5.56	2.08	1.57	3.04	12.1	0	0	0	0	23.12	165.4	82.8	107.7	110	0.98	0.65	0	0	2	126.67	86.67	1	1	2	0
62	4	2	1	1	31.5	5.21	6.04	2.44	1.22	3.71	23.02	0	0	0	0	68.17	148	69	91	105	0.87	0.61	0	0	2	115.33	71	0	1	2	0
60	4	2	1	1	28.83	3.95	4.73	0.91	1.68	2.64	13.63	0	1	0	1	21.68	151.3	66	89.5	99.8	0.9	0.59	0	0	2	155	91.67	0	1	2	0
60	4	2	1	1	31.83	4.43	3.27	0.4	1.02	2.07	5.55	0	1	0	1	55.15	150.4	72	90.5	102	0.89	0.6	0	0	2	110	86.67	0	1	2	0
62	4	2	1	1	31.16	6.24	6.21	1.96	1.38	3.94	23.17	0	1	0	1	16.9	151.75	71.75	94.25	105.3	0.9	0.62	0	0	2	123.67	68.33	0	1	2	0
64	4	2	1	1	28.92	3.9	4.04	1.4	1.05	2.35	9.3	0	0	0	0	19.1	147	62.5	82	100.5	0.82	0.56	0	0	3	110	70.33	0	1	2	0
62	4	2	1	1	28.84	7.25	5.54	5	0.97		26.31	0	0	0	0	24.4	158	72	97.75	97.5	1	0.62	1	0	3	127.67	76.67	1	1	2	0
64	4	2	1	1	31.06	8.34	4.91	2.09	1.12	2.84		0	0	0	0	28.81	151.4	71.2	100	110	0.91	0.66	0	0	3	110	70	1	1	2	0
60	4	2	1	1	28.92	7.04	5.53	2.19	1.37	3.16	18.04	0	1	0	1	11.9	147	62.5	93	94	0.99	0.63	0	0	3	120.33	77.67	1	1	2	0
63	4	2	1	1	28.8	14.64	5.25	2.43	1.33	2.82	21.98	0	0	1	1	15.18	148.5	63.5	93.2	97	0.96	0.63	0	0	3	136.67	80	1	1	2	0
63	4	2	1	1	29.75	4.96	4.89	3.06	1.17	2.33	14.8	0	1	1	1	17.16	156	72.4	89.5	100	0.9	0.57	0	0	3	150.33	88.33	0	1	2	0
62	4	2	1	1	28.56	6.6	5.7	1.39	1.37	3.7	15.9	1	0	1	1	20.7	146.75	61.5	89.5	96.8	0.93	0.61	0	0	3	135.67	76.33	1	1	2	0
60	4	2	1	2	31.48	9.21	5.03	0.9	1.32	3.3	20.39	0	1	0	1	99.34	152.8	73.5	100	100	1	0.65	0	0	3	143.33	83.67	1	1	2	0
62	4	2	1	1	29.84	4.07	5.03	1.52	1.47	2.87	16.26	0	1	0	1	14.1	150.4	67.5	102.6	106.4	0.96	0.68	1	0	3	169.33	99.33	0	1	2	0
60	4	2	1	1	29.17	5.54	5.08	0.92	1.54	3.12	12.59	1	1	1	1	31.34	151	66.5	97.4	104.5	0.93	0.65	0	0	3	151.67	101.67	0	1	2	0
60	4	2	1	1	32.01	8.96	5.06	1.74	1.2	3.07	9.39	0	1	0	1	38.25	154.5	76.4	97.5	107	0.91	0.63	0	0	3	140	70	1	1	2	0
64	4	2	1	1	29.98	6.58	4.64	2.17	1.07	2.58	8.26	0	1	0	1	66.03	149.5	67	91.5	99	0.92	0.61	0	0	3	153.33	95	1	1	2	0
64	4	1	2	1	20.7	9.29	4.38	3.34	0.97	1.89	14.25	0	0	1	1	14.8	163	55	81.25	82.8	0.98	0.5	0	0	1	119.67	60.67	1	1	1	1
63	4	1	1	1	21.83	5.39	3.16	0.8	0.89	1.91	9.9	0	0	1	1	12.9	166.15	60.25	72.95	91.5	0.8	0.44	1	0	1	109.33	53.67	0	1	3	1
61	4	1	1	2	19.33	5.2	4.97	0.83	0.99	3.6	9.84	0	0	0	0	19.4	161.25	50.25	70	83.8	0.84	0.43	1	0	1	119.33	76.67	0	1	2	1
60	4	1	1	1	20.66	4.3	4.07	0.96	1.05	2.58	6.5	0	0	0	0	31.5	169	59	71.5	91	0.79	0.42	1	0	3	116.33	67	0	1	2	1
61	4	1	1	1	21.28	5.41	3.75	0.83	1.11	2.26	7.17	0	0	0	0	26.3	168.25	60.25	73.25	87.8	0.83	0.44	0	0	3	99	64.67	0	1	1	1
63	4	1	1	1	26.45	6.24	5.21	2.16	1.04	3.19	11.63	1	1	0	1	17.1	169.5	76	94.75	94.8	1	0.56	0	0	1	156.33	106	0	1	2	1
62	4	1	1	1	27.08	7.33	4.38	1.8	0.97	2.59	11.36	1	1	0	1	25.5	162.5	71.5	94.5	96.5	0.98	0.58	0	0	2	139.67	92.67	1	1	2	1
64	4	1	1	1	26.79	5.54	6.09	1.54	1.18	4.21	9.67	1	0	0	1	23	175.75	82.75	95.75	99.3	0.96	0.54	1	0	2	125.33	78.67	0	1	1	1
61	4	1	2	1	27.47	5.7	5.07	0.91	1.37	3.29	32.34	0	1		1	13.69	168.6	78.1	94.5	100.5	0.94	0.56	0	0	2	120	83.33	1	1	3	1
61	4	1	1	1	24.89	5.19	3.52	1.28	1.06	1.88	10.12	0	0	0	0	18.9	166.5	69	80.5	93.8	0.86	0.48	0	1	3	115.67	68	0	1	2	1
64	4	1	1	1	24.06	5.17	5.17	1.5	1.04	3.45	17.79	0	0	0	0	25.5	167.5	67.5	86.25	95.8	0.9	0.51	0	1	3	138.67	85.33	0	1	1	1
61	4	1	1	1	26.69	5.97	3.91	1.09	0.93	2.48	13.22	0	0	0	0	19.1	174.75	81.5	96.15	103.2	0.93	0.55	1	0	3	112	71.67	0	1	2	1
64	4	1	1	1	27.64	10.37	6.52	3.36	1.09	3.9	14.23	0	0	0	0	26.4	162.5	73	92.75	93.8	0.99	0.57	0	0	3	131.33	83	1	1	2	1
61	4	1	2	1	24.31	4.33	6.52	3.49	1.16	3.77	16.19	0	0	0	0	28.37	160.2	62.4	81.5	86.5	0.94	0.51	0	0	3	124.33	71.33	0	1	1	1
62	4	1	1	1	28.91	4.89	4.22	1.86	0.94	2.43	7.78	0	0	0	0	20.4	157.8	72	105.45	96.6	1.09	0.67	0	0	2	107	78.33	0	1	1	1
61	4	1	1	1	30.14	4.62	2.82	1.35	0.69	1.52	8.95	0	0	0	0	24.6	164.95	82	103.5	101.5	1.02	0.63	0	0	3	118.33	71.67	0	1	2	1
60	4	1	1	1	30.03	5.6	2.44	1.59	0.52	1.2	9.24	0	0	1	1	26.1	165.5	82.25	92.25	101.8	0.91	0.56	0	0	3	116.33	70.33	0	1	1	1
62	4	1	1	1	28.49	4.49	3.67	1.35	1.22	1.84	5.97	0	0	0	0	78.05	171.2	83.5	99.2	99.5	1	0.58	0	0	3	121.67	86.67	0	1	2	1
64	4	1	1	1	28.7	4.47	8.83		0.96		25.19	0	0	0	0	19.39	172.1	85	100.3	113	0.89	0.58	0	0	3	134.67	82	0	1	2	1
63	4	2	1	1	21.56	6.08	4.57	0.99	1.36	2.76	6.9	0	1	0	1	20.1	159	54.5	79.5	91.3	0.87	0.5	1	0	1	134	81	0	1	2	1
63	4	2	1	1	19.9	4.72	4.94	2.33	1.26	2.62	20.61	0	1	0	1	14.1	154	47.2	76.2	90	0.85	0.49	0	0	2	138.33	83.33	0	1	2	1
60	4	2	1	1	23.83	4.73	4.23	0.9	1.13	2.69	7.8	0	0	0	0	20.1	155	57.25	82.5	93	0.89	0.53	1	0	3	127.33	78.33	0	1	2	1
62	4	2	1	1	21.92	12.46	4.02	0.77	1.38	2.29	15.23	1	0	0	1	8.76	155.5	53	77.7	91	0.85	0.5	0	0	3	121.67	80	1	1	2	1
64	4	2	1	1	25.97	4.9	3.72	0.92	1.03	2.27	7.17	0	0	0	0	13.48	147.5	56.5	85.3	101.5	0.84	0.58	0	0	3	125.33	78.67	0	1	2	1
61	4	2	1	2	26.84	4.91	6.56	1.99	1.88	3.78	6.1	0	1	1	1	20.34	147	58	83.1	100.7	0.83	0.57	0	0	3	159.33	73.33	0	1	2	1
63	4	2	1	2	26.02	4.39	4.92	2.14	1.13	2.82	10.24	0	1	0	1	13.99	163.8	69.8	92.7	100	0.93	0.57	0	0	3	133.33	90	0	1	2	1
60	4	2	1	1	27.69	6.9	5.5	1.62	1.3	3.46	6.76	1	1	0	1	16.94	158.3	69.4	97	94	1.03	0.61	0	0	3	138.33	90	1	1	2	1
61	4	2	1	1	28.15	5.24	4.95	1.76	1.33	2.82	7.95	0	1	1	1	7.28	149	62.5	86	108	0.8	0.58	0	0	1	150	83.33	0	1	2	1
61	4	2	1	1	31.94	4.51	4.11	1.6	1.33	2.05	5.65	0	0	0	0	12.2	154.25	76	101.5	106	0.96	0.66	0	0	1	122.67	89	0	1	2	1
64	4	2	1	1	34.94	4.1	4.63	1.76	1.02	2.81	6.3	0	0	0	0	21.07	157.7	86.9	98	107.5	0.91	0.62	0	0	1	125	80	0	1	2	1
60	4	2	1	1	28.17	5.36	4.58	0.62	1.71	2.59	5.24	0	1	0	1	58.88	156.5	69	93.2	101	0.92	0.6	0	0	1	130	80	0	1	2	1
64	4	2	1	2	30.68	6.13	4.94	1.24	1.17	3.21	19.28	0	1	1	1	13.74	150.5	69.5	100	102	0.98	0.66	1	0	1	150	90	0	1	2	1
63	4	2	1	1	31.26	6.39	4.82	3.4	1.09	2.18	13.47	0	1	0	1	12	147.75	68.25	100	98.3	1.02	0.68	0	0	1	150.33	83.67	0	1	2	1
62	4	2	1	1	30.49	9.17	5.25	1.42	1.13	3.47	64.53	0	1	1	1	13.1	155.25	73.5	105.5	103.5	1.02	0.68	0	0	1	148.33	88.33	1	1	2	1
60	4	2	1	1	30.67	4.87	6.91	2.36	1.38	4.46	9.26	0	1	0	1	13.42	151.4	70.3	95	106.3	0.89	0.63	0	0	1	146.67	80	0	1	2	1
62	4	2	1	1	28.71	4.14	3.54	1.07	0.95	2.1	13.23	0	1	1	1	33.97	155.6	69.5	100.3	103	0.97	0.64	0	0	3	136.67	86	0	1	2	1
67	5	1	1	1	17.89	12.35	4.06	0.9	1.21	2.44	7.15	0	0	0	0	8.02	168	50.5	67.5	85	0.79	0.4	0	0	1	121.67	80	1	1	2	0
81	5	1	1	1	20.58	11.41	4.31	1.02	1.1	2.75	5.82	1	1	0	1	8.82	174	62.3	84	102	0.82	0.48	0	0	1	130	80	1	1	2	0
75	5	1	1	1	21.64	4.76	1.96	0.37	0.88	0.91	6.22	0	1	0	1	16.34	158.7	54.5	72	84	0.86	0.45	0	0	1	148.33	96.67	0	1	2	0
83	5	1	1	2	23.08	6.61	4.78	0.89	1.73	2.65	11.1	0	1	0	1	30.98	161.5	60.2	81.5	93	0.88	0.5	0	0	1	143.33	85	0	1	2	0
70	5	1	1	1	19.98	5.31	3.85	1.75	0.88	2.17	11.64	0	1	0	1	29.2	170.75	58.25	73.75	87.8	0.84	0.43	0	0	1	171.33	92.67	0	1	2	0
77	5	1	1	1	23.11	4.82	5.81	1.11	1.84	3.47	8.17	0	1	1	1	13.72	157.2	57.1	82.1	108	0.76	0.52	0	0	1	152.33	72.33	0	1	2	0
69	5	1	1	1	23.39	5.07	4.57	0.78	1.21	3.01	8.2	0	1	0	1	18.7	158.5	58.75	77.25	99	0.78	0.49	1	1	1	140	77.67	0	1	2	0
69	5	1	1	1	23.76	4.68	3.96	0.49	1.16	2.58	21.34	0	0	1	1	21.76	170.4	69	87.2	100	0.87	0.51	0	1	1	122	89.33	0	1	3	0
68	5	1	1	1	21.65	7.36	2.88	1.69	1	1.11	9.84	0	1	1	1	37.11	169.5	62.2	84.5	93.2	0.91	0.5	0	0	1	165	101.67	1	1	2	0
65	5	1	1	1	23.66	9.4	4.53	1.15	1.41	2.6	25.6	0	1	0	1	19.6	172	70	89	94.8	0.94	0.52	1	0	1	142.33	84.67	1	1	2	0
73	5	1	2	1	16.16	5.03	4.54	1.58	1.32	2.5	7.97	0	1	0	1	20.6	160.25	41.5	56.75	73.5	0.77	0.35	0	0	1	165.67	92.67	0	1	2	0
70	5	1	2	1	20.97	4.19	5.57	1.37	1.59	3.36	26.79	0	1	0	1	15.14	164.3	56.6	80.3	90	0.89	0.49	0	0	1	148.33	93.33	0	1	2	0
73	5	1	2	2	22.61	7.13	5.12	1.54	1.14	3.28	12.58	1	0	9	1	22.1	166.25	62.5	85	89.3	0.95	0.51	0	0	1	130.33	79.33	1	1	3	0
73	5	1	1	1	17.06	3.31	4.95	0.82	1.49	3.09	6.26	0	0	0	0	103.24	172.2	50.6	68.5	88.4	0.77	0.4	0	0	1	123.33	80	0	1	2	0
80	5	1	1	1	23.75	3.77	4.16	1.67	1.16	2.24	11.47	0	1	1	1	11.27	164.8	64.5	88	92	0.96	0.53	1	1	1	140.67	76	0	1	3	0
82	5	1	1	2	20.91	4.51	2.84	0.37	1.36	1.31	5.16	1	0	0	1	14.86	159.2	53	80.5	91	0.88	0.51	0	0	1	115.33	70	0	1	1	0
75	5	1	1	2	18.2	4.76	3.98	0.69	1.2	2.47	16.95	0	0	0	0	41.36	159	46	76	91	0.84	0.48	0	0	1	120	70	0	1	2	0
66	5	1	1	1	23.24	5.85	4.29	0.64	1.75	2.25	14.39	0	0	0	0	14.36	169.8	67	81.2	97.3	0.83	0.48	0	0	1	136.67	80	0	1	2	0
74	5	1	1	2	22.68	4.97	4.5	0.98	1.86	2.19	11.6	0	1	0	1	20.35	155	54.5	77.2	89.5	0.86	0.5	0	0	2	176.67	86.67	0	1	2	0
65	5	1	1	2	19.77	5.67	4.88	2.7	0.95	2.7	20.03	1	0	0	1	23.1	173.5	59.5	79	86	0.92	0.46	0	0	2	110.33	66.67	1	1	2	0
80	5	1	1	1	20.7	4.86	4.5	1.13	0.95	3.04	10.56	0	1	0	1	14.7	160.75	53.5	79	85.5	0.92	0.49	0	0	2	162.67	79.67	0	1	2	0
75	5	1	1	1	21.33	5.25	4.68	2.19	0.96	2.72	9.53	0	1	0	1	20.7	165.25	58.25	78.75	83.8	0.94	0.48	0	0	2	142	94	0	1	2	0
67	5	1	1	1	22.06	5.86	8.43	1.16	1.11	6.79	8.99	0	0	0	0	20.1	165.25	60.25	78	86.3	0.9	0.47	0	1	2	119.33	74.33	0	1	2	0
75	5	1	1	1	18.76	14.32	4.37	2.22	1.39	1.97	8.37	0	0	0	0	12.85	165.7	51.5	75	93	0.81	0.45	0	0	3	120	60	1	1	3	0
87	5	1	1	2	21.14	16.22	4.29	1.06	1.53	2.28	5.14	0	0	0	0	15.28	159.1	53.5	75.7	91	0.83	0.48	0	0	3	111.67	73.67	1	1	2	0
69	5	1	1	1	20.41	4.15	3.9	0.52	1.18	2.48	12.8	0	1	0	1	18.6	161.9	53.5	68	87.8	0.77	0.42	0	0	3	143.67	75.33	0	1	2	0
74	5	1	1	2	22.86	7.77	4	1.74	1.02	2.19	25.8	0	0	0	0	11.24	175	70	99.3	103.5	0.96	0.57	0	0	3	81.67	61	1	1	2	0
69	5	1	1	1	22.45	10.27	5.47	3.24	1.44	2.56	8.18	0	1	0	1	14.61	173.4	67.5	86	90	0.96	0.5	1	0	3	157	85	1	1	2	0
67	5	1	1	1	23.28	5.73	4.38	1.19	1.37	2.47	33.33	0	1	1	1	30.76	163.2	62	89	95.1	0.94	0.55	0	1	3	127.67	73.67	0	1	2	0
69	5	1	1	1	21.78	1.88	3.03	0.73	0.89	1.81	8.32	1	0	0	1	25.05	155.4	52.6	71	85	0.84	0.46	1	0	3	103.33	60	0	1	2	0
67	5	1	1	1	23.73	5.17	4.49	1.14	1.36	2.61	9.66	0	0	0	0	33.2	159	60	86	89.8	0.96	0.54	0	0	3	119	70.33	0	1	2	0
67	5	1	1	1	21.22	13.66	4.13	1.2	1.14	2.44	8.09	0	0	0	0	13.77	173.4	63.8	83	88.5	0.94	0.48	0	0	3	130	78.33	1	1	2	0
69	5	1	1	1	21.01	5.94	3.59	0.32	1.56	1.88	6.45	0	0	0	0	33.25	168	59.3	73	87	0.84	0.43	0	0	3	120.67	80	0	1	2	0
67	5	1	1	1	26.15	3.68	3.64	2.41	1.27	1.27	9	0	1	1	1	18.83	168.8	74.5	86.4	96.5	0.9	0.51	0	0	1	140	96.67	0	1	2	0
77	5	1	1	1	24.89	4.79	5.12	2.82	0.87	2.97	11.49	0	0	0	0	17.1	173	74.5	94.9	96.4	0.98	0.55	1	0	1	139	86	0	1	2	0
68	5	1	1	1	24.7	5.05	5.68	2.31	1.3	3.33	3.79	0	0	0	0	13.34	156.5	60.5	87.8	94.9	0.93	0.56	1	0	1	119.33	71.67	0	1	2	0
65	5	1	1	2	26.73	5.32	4.04	0.7	0.95	2.77	15.06	0	0	0	0	28	159.5	68	96.25	95.5	1.01	0.6	1	0	1	119.67	81	0	1	2	0
70	5	1	1	1	25.93	8.93	4.46	2.35	1.32	2.07	36.79	0	1	0	1	7.03	167.2	72.5	94.2	100.7	0.94	0.56	0	0	1	119.33	75	1	1	2	0
78	5	1	1	1	27.66	6.57	3.6	0.9	1.28	1.91	32.13	0	1	0	1	28.89	163	73.5	88.3	97	0.91	0.54	0	0	1	180	80	1	1	2	0
87	5	1	1	2	25.93	3.27	3.17	0.59	1.35	1.55	11.77	0	1	0	1	14.86	154	61.5	82.5	91	0.91	0.54	0	0	1	125	73.33	0	1	2	0
82	5	1	1	2	26.04	4.97	4.8	1.31	0.94	3.26	13.18	0	1	1	1	22.4	158	65	94.25	94.3	1	0.6	0	0	1	171.67	96	0	1	2	0
67	5	1	1	2	24.07	11.25	4.35	1.49	1.12	2.55	15.73	0	0	1	1	22.5	169	68.75	87.75	88.3	0.99	0.52	0	0	1	129.67	73.67	1	1	2	0
81	5	1	1	2	26.24	4.45	5.3	0.86	1.24	3.67	7.1	0	1	0	1	8.9	166.8	73	91.5	99	0.92	0.55	0	0	1	145.67	86.33	0	1	3	0
68	5	1	1	1	27.52	4.45	4.36	1.24	1	2.8	11.61	0	1	0	1	12.41	170.5	80	100.5	102	0.99	0.59	0	0	1	156.67	80	0	1	3	0
76	5	1	1	1	27.52	6.42	6.72	1.5	1.54	4.5	32.82	0	1	0	1	21.01	159.5	70	97	98	0.99	0.61	0	1	1	150	73.33	0	1	3	0
73	5	1	1	1	24.27	5.04	6.16	1.95	1.79	3.48	12.3	0	0	0	0	68.49	161.1	63	85.5	102	0.84	0.53	0	0	1	111.67	70	0	1	2	0
72	5	1	1	1	24.72	8.82	4.34	0.72	1.18	2.83	17.42	0	0	0	0	19.82	164	66.5	96	102	0.94	0.59	0	0	1	123.33	70	1	1	3	0
83	5	1	1	2	25.2	5.14	4.78	0.63	1.14	3.35	5.71	0	1	0	1	17.54	164.4	68.1	94	96.1	0.98	0.57	0	0	1	150	90	1	1	2	0
70	5	1	1	1	25.78	5.26	4.65	1.79	1.12	2.72	8.91	1	1	1	1	20.5	150	58	88	85.3	1.03	0.59	0	0	1	155.33	91	0	1	2	0
73	5	1	2	1	24.28	8.43	5.24	1.28	1.24	3.42	13.07	0	1	0	1	53.16	163	64.5	84	93	0.9	0.52	0	0	1	140	81.67	1	1	3	0
75	5	1	2	1	25.72	9.53	4.71	0.98	1.23	3.03	5.68	1	1	0	1	17.64	156.5	63	90	100	0.9	0.58	0	0	1	130	82	1	1	2	0
65	5	1	1	1	27.67	4.28	5.58	3.22	1.18	2.94	14.82	0	1	0	1	30.11	169.5	79.5	97	102.5	0.95	0.57	0	0	1	140	96.67	0	1	2	0
66	5	1	2	1	24.74	4.42	4.89	1.39	1.5	2.76	5.5	0	1	0	1	48.94	166.4	68.5	88	96.2	0.91	0.53	0	0	1	123.33	76.67	0	1	3	0
75	5	1	1	1	25.28	7.33	4.98	2.09	0.96	3.07	15.4	0	0	0	0	23.9	172.25	75	94.75	93.5	1.01	0.55	1	0	1	121.33	75.33	1	1	3	0
67	5	1	1	1	26.18	5.48	4.04	0.67	1.13	2.61	13.46	0	0	0	0	62.37	167	73	96	107	0.9	0.57	0	0	1	120	80	0	1	1	0
83	5	1	1	1	25.4	4.91	5.43	2.38	0.82	3.53	7.37	0	0	0	0	22.1	166	70	84.75	93.8	0.9	0.51	0	1	1	134.33	73.67	0	1	3	0
67	5	1	1	1	25.71	9.44	5.6	5.12	1.25		9.41	0	1	0	1	16.81	165	70	89	94.2	0.94	0.54	0	0	1	158.33	96.67	1	1	2	0
87	5	1	1	1	25.44	4.96	3.49	1.24	1.27	1.66	9.4	0	0	0	0	33.49	151	58	81	91	0.89	0.54	0	0	2	108.67	70	0	1	2	0
67	5	1	1	1	25.26	12.34	3.86	2.15	1.02	1.86	5.23		1		1	12.2	166	69.6	85	96	0.89	0.51	0	1	2	150	93.33	1	1	2	0
75	5	1	1	1	27.4	6.15	4.66	1.43	1.06	2.95	9.75	0	1	0	1	23	170.35	79.5	97.65	102.5	0.95	0.57	0	0	2	142	79	0	1	2	0
65	5	1	1	1	27.4	5.49	4.8	1.1	1.25	3.05	13.64	0	0	0	0	16.7	165	74.6	93	102	0.91	0.56	0	0	2	123.33	85	0	1	2	0
73	5	1	1	1	26.43	5.97	5.48	5.12	0.83		17.23	0	0	1	1	23.6	161	68.5	92.25	88.8	1.04	0.57	0	0	2	132	77	0	1	3	0
66	5	1	2	1	26.45	5.95	4.22	1.42	0.92	2.65	10.15	1	0	0	1	16.5	161.5	69	88.25	90.8	0.97	0.55	1	0	2	136	77.67	1	1	1	0
73	5	1	1	1	24.41	5.11	5	0.96	1.67	2.89	5.71	0	0	0	0	37.6	168.6	69.4	83.5	95	0.88	0.5	0	0	2	130	85	0	1	2	0
67	5	1	1	1	24.54	4.77	4.33	0.79	1.44	2.53	7.51	1	1	0	1	16.58	161.5	64	78	93	0.84	0.48	0	0	3	146.67	86.67	0	1	2	0
67	5	1	1	1	27.77	4.27	5.06	1.76	1.25	3.01	5.86	0	0	0	0	11.54	169.2	79.5	97.1	104	0.93	0.57	0	0	3	100	75	0	1	2	0
77	5	1	1	1	27.2	2.9	5.42	1.37	1.42	3.38	5.2	0	0	0	0	20.7	161	70.5	94	94	1	0.58	0	0	3	131.33	75	0	1	2	0
68	5	1	1	1	26.33	5.08	6.03	1.93	1.56	3.59	13.54	0	0	0	0	80.4	165.6	72.2	88.5	98	0.9	0.53	0	0	3	121.67	80	0	1	2	0
65	5	1	1	1	25.2	4.48	4.01	1.35	0.8	2.6	10.3	0	0	0	0	20.5	168.75	71.75	82.75	94.3	0.88	0.49	1	0	3	115.33	81.33	0	1	2	0
67	5	1	1	1	27.83	3.38	4.64	0.7	1.81	2.51	2.29	0	0	0	0	12.86	173.1	83.4	97.5	106	0.92	0.56	0	0	3	132.33	87.67	0	1	2	0
72	5	1	1	1	24.54	5.23	4.84	1.66	1.17	2.92	8.4	0	1	1	1	22.5	161.5	64	87	93.8	0.93	0.54	0	0	3	149.33	90.33	0	1	2	0
81	5	1	1	1	24.67	4.71	5.28	0.87	2.03	2.85	6.35	0	1	0	1	44.65	154	58.5	89.1	94	0.95	0.58	0	1	3	156.67	89.33	0	1	2	0
78	5	1	1	1	25.61	5.49	4.37	0.99	1.19	2.73	9.24	0	0	0	0	55.7	170	74	93	108	0.86	0.55	0	1	3	130	80	0	1	3	0
72	5	1	2	1	26.16	3.67	3.1	1.11	1.06	1.54	8.01	0	1	0	1	17.77	159.2	66.3	88.2	98	0.9	0.55	0	0	3	140	85	0	1	3	0
68	5	1	1	1	30.12	5.48	4.65	2.28	0.86	2.75	10.9	0	0	0	0	25	165.5	82.5	93.75	103.8	0.9	0.57	0	0	1	112.33	67	0	1	2	0
78	5	1	1	1	30.28	4.19	4.39	1.92	1.57	1.95	19.55	0	1	0	1	15.44	161	78.5	95.1	104	0.91	0.59	0	0	1	141.67	76	0	1	2	0
80	5	1	1	1	32.2	7.23	2.15	0.58	0.99	0.9	39.58	0	1	0	1	62	158.6	81	100	100	1	0.63	0	0	1	140	81.67	1	1	2	0
82	5	1	1	2	30.08	5.54	4.76	2.32	1.22	2.49	14.37	0	1	0	1	32.39	168.3	85.2	104	105	0.99	0.62	0	0	1	156.67	95	1	1	2	0
70	5	1	1	1	29.98	12.41	4.07	1.57	1.1	2.26	48.56	0	1	0	1	9.76	152.8	70	99	103	0.96	0.65	0	0	1	156.67	78.33	1	1	3	0
78	5	1	1	1	28.24	9.19	3.75	0.69	0.95	2.49	13.24	0	1	0	1	21.4	158	70.5	95.5	100	0.96	0.6	0	0	1	183.33	108.67	1	1	3	0
67	5	1	1	1	32.01	10.4	3.26	1.68	1.14	1.36	24.46	0	1	0	1	17.74	162	84	108.5	105.8	1.03	0.67	0	1	1	151.33	93.67	1	1	2	0
73	5	1	1	2	30.1	7.32	3.72	1.09	1.03	2.19	10.43	0	1	0	1	17.7	161.5	78.5	96.25	93.8	1.03	0.6	1	0	1	152	87.33	1	1	2	0
73	5	1	1	1	32.29	5.11	4.8	3.48	0.75	2.47	20.57	0	1	0	1	15.6	162.25	85	110	100.5	1.09	0.68	0	0	1	150.67	80.33	0	1	2	0
77	5	1	2	1	31.23	3.7	2.26	0.91	0.77	1.08	8.26	0	0	0	0	21.58	173.5	94	112	112.3	1	0.65	0	0	1	106.67	81.67	0	1	3	0
73	5	1	1	1	31.24	6.36	3.54	5.35	0.64		13.8	1	1	0	1	22.54	157	77	107	115	0.93	0.68	0	0	1	160	100	1	1	2	0
67	5	1	1	1	28.76	4.25	4.72	1.21	1.64	2.53	10.55	9	0	1	1	15.16	167.6	80.8	99	103	0.96	0.59	0	0	1	120	78.33	0	1	2	0
65	5	1	1	1	29.4	4.54	5.52	1.33	1.32	3.6	14.6	0	1	0	1	20.3	167.25	82.25	97.25	100.5	0.97	0.58	1	0	1	145	71	0	1	2	0
69	5	1	1	1	30.8	4.81	4.75	3.98	1.25	1.69	23.07	1	0	0	1	88.26	167.2	86.1	101.1	99	1.02	0.6	0	0	2	130	71.67	1	1	3	0
68	5	1	1	1	31.25	5.15	5.67	2.38	1.21	3.38	16.1	0	1	0	1	52.95	160.5	80.5	103.2	105.8	0.98	0.64	0	0	2	138.67	80	0	1	2	0
67	5	1	1	1	29.19	5.29	3.5	0.55	1.2	2.05	10.34	0	0	1	1	14.26	164.5	79	101	105	0.96	0.61	0	0	2	119.67	66.67	0	1	2	0
70	5	1	1	1	28.25	3.77	4.22	1.45	1.13	2.43	12.55	0	0	0	0	11.14	171.4	83	102	105.5	0.97	0.6	0	0	2	120	80	0	1	3	0
76	5	1	1	1	28.95	5.14	4.65	1.57	0.73	3.21	16.17	0	0	0	0	23	168.3	82	102.25	93.8	1.09	0.61	0	1	3	123.67	71.33	0	1	2	0
75	5	1	1	1	32.5	9.3	4.9	3.68	0.94	2.29	25.68	0	1	0	1	22.9	166.6	90.2	116.8	112.3	1.04	0.7	0	1	3	126.67	90	1	1	2	0
73	5	1	2	1	28.33	4.43	4.93	2.6	1.17	2.58	7.4	0	0	0	0	24.21	169	80.9	97.5	101.5	0.96	0.58	0	0	3	118.33	78.33	0	1	2	0
68	5	1	2	1	31.73	4.11	3.61	1.96	1.07	1.65	11.59	0	1	0	1	15.36	173.5	95.5	105.5	104	1.01	0.61	0	0	3	166.67	106.67	0	1	2	0
67	5	1	1	2	32.05	4.67	3.1	0.53	1.18	1.68	6.22	0	0	0	0	32.22	165.7	88	109	110	0.99	0.66	0	0	3	130	80	0	1	2	0
66	5	2	1	1	16.15	6.75	5.47	1.76	1.72	2.95	27.71	0	0	0	0	8.4	148.25	35.5	62.75	79	0.79	0.42	0	0	1	120	75.67	0	1	2	0
68	5	2	1	1	18.28	8.16	3.63	0.86	1.5	1.74	38.33	0	0	0	0	15.53	156.2	44.6	67	88.2	0.76	0.43	0	0	1	118.33	78.33	1	1	2	0
80	5	2	1	1	18.07	4.71	4.74	1.76	1.04	2.9	8.58	0	1	0	1	11.2	145	38	59	78.8	0.75	0.41	0	0	1	192.33	73.33	0	1	2	0
80	5	2	1	1	18.07	5.86	3.99	1.35	0.93	2.45	6.64	0	1	0	1	26.5	145	38	59	78.8	0.75	0.41	0	0	1	192.33	73.33	0	1	2	0
74	5	2	1	1	16.67	4.78	4.32	1.82	1.72	1.77	21.51	0	0	0	0	88.26	178.3	53	88.4	98.5	0.9	0.5	0	0	1	128.33	76.67	0	1	2	0
74	5	2	1	1	19.25	4.38	3.7	0.54	1.4	2.05	10.9	0	0	0	0	14.34	151.2	44	67.6	90	0.75	0.45	0	0	1	121.67	81.67	0	1	2	0
65	5	2	1	1	18.58	6.41	2.68	0.57	1.49	0.93	14.82	0	0	0	0	16.11	148	40.7	62	82	0.76	0.42	0	0	1	116.67	71.67	1		2	0
66	5	2	1	1	20.68	4.9	4.48	1.13	1.15	2.82	8.14	0	0	0	0	16.4	150.75	47	73.75	89.3	0.83	0.49	1	0	1	109.33	56.67	0	1	2	0
74	5	2	1	1	20.22	6.45	5.46	0.6	2.16	3.03	6.95	0	0	0	0	18.53	147.5	44	69	90.9	0.76	0.47	0	0	1	120	71.67	0	1	2	0
66	5	2	1	1	20.52	9.72	4.17	1.83	1.48	1.86	5.83	0	0	0	0	28.51	155.3	49.5	73.5	88.5	0.83	0.47	0	0	1	125	81.67	1	1	2	0
83	5	2	1	1	20.88	5.51	4.09	0.56	1.46	2.38	6.65	0	0	0	0	121.43	146.8	45	70	87.5	0.8	0.48	1	0	1	113.33	70	0	1	2	0
71	5	2	1	2	20.33	3.45	4.33	0.75	1.58	2.41	10.71	0	0	0	0	16.84	142	41	68.5	84.5	0.81	0.48	0	0	1	110	73.33	0	1	2	0
72	5	2	1	1	19.73	5.14	5.22	0.99	1.22	3.55	10.51	0	1	0	1	12.2	147.2	42.75	68	83.3	0.82	0.46	1	0	1	152	88	0	1	2	0
78	5	2	1	1	21.88	4.97	4.42	0.63	1.39	2.74	11.11	1	1	0	1	13.1	141	43.5	74.5	96.3	0.77	0.53	1	0	1	145.67	74.33	0	1	2	0
77	5	2	1	1	19.17	6.64	4.4	0.58	1.93	2.21	8.13	0	1	0	1	15.12	153.2	45	65.5	86.9	0.75	0.43	0	0	1	161.67	88.33	0	1	2	0
75	5	2	1	1	21.23	3.84	5.64	1.16	1.6	3.51	11.68	0	1	0	1	17.07	151	48.4	74	88	0.84	0.49	0	0	1	140	81.67	0	1	2	0
81	5	2	1	1	21.49	4.2	4.29	0.57	1.74	2.29	7.43	0	1	0	1	17.89	151	49	75	94	0.8	0.5	0	0	1	133.33	70	0	1	2	0
65	5	2	1	1	21.6	6.26	3.22	0.51	1.87	1.12	9.76	0	1	1	1	22.45	161	56	75.6	94.2	0.8	0.47	0	0	1	118.33	80	1	1	2	0
73	5	2	1	1	20.56	4.63	3.01	1.76	0.82	1.39	8.85	0	1	0	1	24.81	150.4	46.5	67	86	0.78	0.45	0	0	1	156.67	98.33	0	1	2	0
68	5	2	1	1	21.35	9.75	5.6	1.46	2.19	2.75	6.13	0	1	0	1	25.16	153.8	50.5	67	93	0.72	0.44	0	0	1	131.67	70	1	1	2	0
80	5	2	1	2	19.5	4.46	2.45	0.51	1.04	1.18	10.54	0	1	0	1	6.2	148.5	43	73.25	87	0.84	0.49	0	0	1	130.67	72.67	0	1	2	0
82	5	2	1	2	22.68	12.74	4.53	1.8	1.47	2.24	6.27	0	1	0	1	14.46	147	49	76.5	95	0.81	0.52	0	0	1	150	88.33	1	1	2	0
72	5	2	1	2	22.89	3.81	6.4	1.69	1.22	4.41	8.2	0	1	1	1	14.67	144.2	47.6	70	95.5	0.73	0.49	0	0	1	155	91.67	0	1	2	0
83	5	2	1	2	23.51	4.84	5.41	1.18	1.94	2.93	6.94	0	0	1	1	17.47	141.4	47	68	87.5	0.78	0.48	1	0	1	135	81.67	0	1	2	0
66	5	2	1	1	20.52	4.95	6.06	2.26	1.34	3.69	12.63	0	1	0	1	14.4	146	43.75	73.5	87	0.84	0.5	0	1	1	157.67	84	0	1	2	0
84	5	2	1	1	22.37	5.22	3.88	1.14	1.64	1.72	12.01	0	0	0	0	8.7	149.5	50	77.5	90.8	0.85	0.52	0	0	1	139.33	72.67	0	1	2	0
69	5	2	1	1	23.76	7.24	4.2	2.34	0.92	2.22	11.28	0	0	0	0	13.4	158.25	59.5	87.25	97.3	0.9	0.55	1	0	1	121.67	71.33	1	1	2	0
70	5	2	1	1	23.02	5.56	4.59	3.85	1.19	1.65	20.94	0	0	0	0	16.9	157	56.75	81	87	0.93	0.52	0	0	1	113	62	0	1	2	0
83	5	2	1	2	20.85	9.31	4.96	1.98	0.85	3.21	10.85	0	0	0	0	10.8	146.9	45	84.75	87	0.97	0.58	0	0	1	135	73.67	1	1	2	0
86	5	2	1	2	18.58	4.61	4.8	1.23	1.09	3.15	6.68	0	0	0	0	12.5	156.5	45.5	74.5	88	0.85	0.48	0	0	1	127.33	67.33	0	1	2	0
90	5	2	1	2	19.1	4.32	4.63	0.97	1.6	2.59	6.81	0	0	0	0	15.7	148.3	42	83	92.3	0.9	0.56	0	0	1	122.67	69.33	0	1	2	0
75	5	2	1	2	23.96	4.6	3.3	0.93	0.87	2.01	18.56	0	0	0	0	17.7	157.25	59.25	80	94.5	0.85	0.51	1	0	1	118	63.67	0	1	2	0
71	5	2	1	2	21.23	5.01	4.07	0.78	1.44	2.28	13.12	0	0	0	0	17.7	155	51	81.5	92.5	0.88	0.53	1	0	1	115.33	68.67	0	1	2	0
78	5	2	1	2	22.14	5.83	5.71	1.96	1.09	3.73	8.93	0	0	0	0	18.3	148	48.5	79.5	91	0.87	0.54	1	0	1	127.33	77	0	1	2	0
67	5	2	1	2	20.61	10.5	5.04	1.39	1.63	2.78	8.11	0	0	0	0	18.4	153.4	48.5	78	88	0.89	0.51	1	0	1	96.67	59.33	1	1	2	0
69	5	2	1	1	23.82	5.2	4.91	2.71	1.1	2.58	11.48	0	0	0	0	24	154	56.5	79.5	94	0.85	0.52	1	0	1	123	75	0	1	2	0
76	5	2	1	2	22.5	4.54	4.15	1.64	1.21	2.19	8.02	0	0	0	0	32.19	151	51.3	81.2	93	0.87	0.54	0	0	1	131.67	80	0	1	3	0
72	5	2	1	2	20.29	4.88	6.05	1.81	1.04	4.19	8.38	0	0	0	0	24.8	147.25	44	77.5	87.5	0.89	0.53	1	1	1	130	76.67	0	1	2	0
84	5	2	1	1	21.03	4.89	3.3	1.03	0.61	2.22	9.93	0	1	0	1	5.6	143	43	80.5	79.3	1.02	0.56	0	0	1	145.33	74.67	0	1	2	0
73	5	2	1	1	23.51	5.4	5.35	0.69	1.44	3.6	8.89	0	1	0	1	8.1	148	51.5	82.5	91.5	0.9	0.56	0	0	1	122.33	69	0	1	2	0
78	5	2	1	1	23.62	4.98	5.37	1.27	1.09	3.7	13.31	1	0	1	1	8.8	150.5	53.5	82.25	91.3	0.9	0.55	0	0	1	126.67	67.67	1	2	2	0
67	5	2	1	1	23.69	4.72	5.08	1.1	1.17	3.41	12.5	0	1	0	1	12.5	153.75	56	85	91	0.93	0.55	1	0	1	143.67	78	0	1	2	0
75	5	2	1	1	22.87	5.25	6.03	2.75	1.21	3.57	21.2	0	1	0	1	13.2	151.5	52.5	86.4	94.5	0.91	0.57	0	0	1	143.33	85.33	0	1	2	0
76	5	2	1	1	22.54	4.64	3.64	0.68	1.39	1.94	5.8	0	1	0	1	13.45	152.6	52.5	80.2	93	0.86	0.53	0	0	1	156.67	78.33	0	1	2	0
69	5	2	1	1	22.98	5.49	4.15	3.09	0.82	1.93	12.35	9	1	9	1	14.5	148.25	50.5	79.5	88.3	0.9	0.54	0	0	1	150.33	87.33	1	1	2	0
67	5	2	1	1	21.93	2.18	6.13	0.92	1.71	4	7.58	0	0	1	1	14.91	151.3	50.2	80	94	0.85	0.53	0	0	1	130	80	0	1	2	0
76	5	2	1	1	20.21	15.38	7.87	3.58	1.48	4.76	15.33	1	1	1	1	16.11	145	42.5	78.5	86.3	0.91	0.54	0	0	1	194.67	88	1	1	2	0
68	5	2	1	1	23.36	4.69	5.13	1.49	0.91	3.54	9.54	0	1	0	1	18	159.25	59.25	80	94.3	0.85	0.5	0	0	1	161.33	93	0	1	2	0
65	5	2	1	1	23.33	5.21	2.69	1.66	0.71	1.23	9.99	0	1	1	1	19.8	150	52.5	90	87.8	1.03	0.6	0	0	1	119.67	68.33	0	1	2	0
81	5	2	1	1	20.86	5.19	4.16	0.86	1.22	2.55	6.33	0	1	0	1	21.7	145.25	44	76.25	84.5	0.9	0.52	0	0	1	123	71.33	0	1	2	0
66	5	2	1	1	21.57	6.47	4.5	1.98	1	2.6	8.99	0	1	0	1	23.1	142	43.5	72.25	78.8	0.92	0.51	1	0	1	119.67	73.33	0	1	2	0
84	5	2	1	2	21.12	7.32	5.32	2.17	0.93	3.4	19.62	0	1	0	1	11.9	150.75	48	82.25	85.5	0.96	0.55	0	0	1	175	82.33	1	1	2	0
78	5	2	1	2	22.35	12.44	6.17	1.3	1.42	4.16	16.41	0	1	0	1	13.85	147.3	48.5	76	88	0.86	0.52	0	0	1	103.33	61.67	1	1	2	0
81	5	2	1	2	20.64	6.59	3.7	0.81	0.9	2.43	9.97	1	0	0	1	14.1	146	44	77.5	86.3	0.9	0.53	1	0	1	123.33	67.67	1	1	2	0
86	5	2	1	2	22.77	7.89	5.83	3.42	1	3.28	19.19	0	1	0	1	14.2	139	44	77.5	90.3	0.86	0.56	0	0	1	174.67	85.33	1	1	2	0
75	5	2	1	2	20.42	4.64	3.87	2.12	0.75	2.16	6.38	0	0	1	1	15.5	152.5	47.5	78	87	0.9	0.51	1	0	1	98	54	0	1	2	0
76	5	2	1	2	22.08	5.13	3.35	0.59	1.76	1.32	7.01	0	1	1	1	15.52	148.2	48.5	79	90	0.88	0.53	0	0	1	161.33	80	0	1	2	0
84	5	2	1	2	21.88	3.99	4.95	1.61	1.2	3.02	18.65	0	1	0	1	15.94	145	46	78	82	0.95	0.54	0	0	1	161.33	95.33	0	1	2	0
73	5	2	1	2	19.48	15.8	5.25	2.11	1.41	2.88	5.34	0	1	0	1	16.56	151.3	44.6	75.5	88	0.86	0.5	0	0	1	136.67	76.67	1	1	2	0
86	5	2	1	2	22.28	6.29	5.37	0.67	1.75	3.32		0	0	1	1	19.58	144	46.2	86	94	0.91	0.6	0	0	1	130	81.67	0	1	2	0
69	5	2	1	2	19.95	4.89	4.21	0.82	1.23	2.61	7.65	0	1	0	1	20.1	153.5	47	74	85.8	0.86	0.48	0	0	1	144.33	82	0	1	2	0
68	5	2	1	2	21.93	7.05	4.55	1.79	1.44	2.3	77.94	0	1	0	1	20.2	151	50	76.25	89	0.86	0.5	0	0	1	145.67	81.33	1	1	2	0
77	5	2	1	2	20.44	5.64	3.2	0.97	0.88	1.88	13.22	0	0	1	1	21.1	159.5	52	79.75	87.5	0.91	0.5	0	0	1	102	62.67	0	1	2	0
91	5	2	1	2	21.91	4.9	3.7	1.93	0.99	1.83	7.9	0	1	0	1	21.3	143	44.8	87	83.5	1.04	0.61	1	0	1	146.67	76.67	0	1	2	0
86	5	2	1	2	19.26	3.92	4.57	0.93	1.52	2.63	5.81	0	1	0	1	12.43	138.6	37	81	88.5	0.92	0.58	0	0	1	145	83.33	0	1	3	0
75	5	2	1	1	22.51	6.33	6.55	2.89	1.73	3.51	8.28	0	1	0	1	14.65	155.6	54.5	80	91	0.88	0.51	0	0	1	155	81.67	0	1	2	0
76	5	2	1	1	22.98	4.01	5.34	0.76	1.9	3.09	5.05	0	1	0	1	16.68	154.7	55	83.2	92.5	0.9	0.54	0	0	1	158.33	96	0	1	2	0
78	5	2	1	1	23.47	5.84	6.17	2.17	1.34	3.84	14.25	1	0	0	1	13	140	46	75	85.3	0.88	0.54	0	0	1	116	75.67	0	1	3	0
82	5	2	1	2	23.9	4.58	5.48	1.08	1.15	3.84	11.93	1	1	0	1	12.6	151	54.5	86	93.3	0.92	0.57	0	0	1	123.33	69.33	0	1	2	0
80	5	2	1	1	22.85	4.66	4.14	1.02	1.65	2.03	14.29	0	1	0	1	14.45	153	53.5	77	93	0.83	0.5	0	0	2	173.33	86.67	0	1	2	0
65	5	2	1	1	23.07	5.26	4.11	2.94	0.65	2.12	10.76	0	0	0	0	22.3	153	54	81	92.3	0.88	0.53	0	0	2	121.33	63.33	0	1	2	0
65	5	2	1	1	21.91	5.01	4.36	0.97	1.53	2.39	5.26	0	0	0	0	47.95	148	48	76.3	89.7	0.85	0.52	0	0	2	130.67	71	0	1	2	0
66	5	2	1	2	21.13	5.15	4.19	0.87	1.28	2.51	10.54	0	0	0	0	13	155.75	51.25	76.5	88.3	0.87	0.49	0	0	2	138.67	71	0	1	2	0
80	5	2	1	1	22.3	7.17	5.87	1.46	1.37	3.84	5.97	0	1	1	1	105.21	150.5	50.5	84	92.2	0.91	0.56	0	0	2	182	83.33	1	1	2	0
79	5	2	1	2	23.84	5.78	5.31	1.78	0.98	3.52	9.29	0	1	0	1	15.7	146.25	51	80	88.5	0.9	0.55	0	0	2	168.67	72.33	0	1	2	0
65	5	2	1	1	20.03	4.45	4.24	1.06	1.64	2.12	12.23	0	0	0	0	22.53	158	50	73	92	0.79	0.46	0	0	3	130	71.67	0	1	2	0
65	5	2	1	1	22.9	4.56	4.24	1.55	0.95	2.59		0	0	0	0	23.7	148.5	50.5	74	89.3	0.83	0.5	0	0	3	102.33	60.33	0	1	2	0
71	5	2	1	1	20.5	5.93	5.44	1.11	1.6	3.34	9.63	0	1	0	1	17.3	151	46.75	71	88.3	0.8	0.47	0	0	3	143.33	78.33	0	1	2	0
71	5	2	1	2	21.35	5.16	4.26	2.24	0.88	2.36	14.04	0	1	0	1	18.1	151.5	49	74.5	89	0.84	0.49	1	0	3	160	86.67	0	1	2	0
72	5	2	1	2	21.72	5.53	4.61	0.96	1.24	2.93	10.25	0	1	0	1	22.8	144.75	45.5	70.75	84.3	0.84	0.49	0	0	3	143	77	0	1	2	0
65	5	2	1	1	21.88	5.47	5.21	0.95	1.73	3.05	10.69	0	1	0	1	14.7	159.25	55.5	77	92.5	0.83	0.48	0	0	3	139.33	86.67	0	1	2	0
68	5	2	1	1	23.24	4.19	5.61	0.51	1.56	3.82	15.43	0	0	0	0	14.62	151	53	80.5	93.8	0.86	0.53	0	0	3	121.67	81.67	0	1	2	0
80	5	2	1	1	23.54	4.82	3.36	0.77	0.9	2.11	12.39	0	0	0	0	17.8	145	49.5	83.5	88.5	0.94	0.58	1	0	3	112	56.67	0	1	2	0
71	5	2	1	1	23.8	6.58	5.35	1.39	1.46	3.26	12.43	0	0	0	0	19.7	164	64	89.25	96	0.93	0.54	0	0	3	137.67	77.33	0	1	2	0
78	5	2	1	1	23.57	5.85	4.79	1.37	1.05	3.12	13.34	0	0	0	0	21.3	156.2	57.5	80	91.3	0.88	0.51	0	0	3	133.67	66.33	0	1	2	0
66	5	2	1	1	23.83	5.07	4.59	1.89	1.03	2.7	11.94	0	0	0	0	21.6	158	59.5	88	94	0.94	0.56	1	0	3	109.67	68.67	0	1	2	0
72	5	2	1	1	23.9	4.72	3.84	2.24	1.43	1.39	16.96	0	0	0	0	22.06	151	54.5	90.6	99.2	0.91	0.6	0	0	3	120	71.67	0	1	2	0
69	5	2	1	1	22.09	5.6	4.68	0.61	1.98	2.42	5.97	0	0	0	0	117.85	151.2	50.5	79.5	92.5	0.86	0.53	0	0	3	139.33	70	0	1	2	0
67	5	2	1	1	23.67	6.26	5.04	4.63	1.2		12.88	0	0	0	0	28.26	161.2	61.5	83.5	92	0.91	0.52	0	1	3	126.67	83.33	0	1	2	0
68	5	2	1	1	23.3	5.09	6.01	1.11	1.77	3.74	13.52	0	1	1	1	107.37	156.4	57	81	92	0.88	0.52	0	0	3	126.67	80	0	1	2	0
68	5	2	1	2	23.38	7.35	4.38	1.19	0.82	3.02	13.53	1	1	0	1	16	146.25	50	87	92.8	0.94	0.59	0	0	3	134.67	65	1	1	2	0
72	5	2	1	2	20.54	4.13	4.5	1.6	1.06	2.71	9.39	1	0	0	1	25.8	143	42	70	82.5	0.85	0.49	0	0	3	98.67	62.33	0	1	2	0
72	5	2	1	1	20.55	4.98	4.09	0.81	1.56	2.16	13.98	0	1	0	1	23.35	162.1	54	73.5	84	0.88	0.45	0	0	3	126.67	73.33	1	1	2	0
81	5	2	1	2	25.27	11.25	5.51	1.88	1.66	3	12.88	0	0	0	0	15.69	151.5	58	87	103	0.84	0.57	0	0	1	133.33	80.67	1	1	2	0
67	5	2	1	2	25.1	11.2	3.3	1.42	1.14	1.51	7.34	0	0	0	0	16.8	156.4	61.4	82	100.5	0.82	0.52	0	0	1	123.33	71.67	1	1	2	0
70	5	2	1	1	25.21	4.36	4.34	1.49	1.16	2.5	10.35	0	1	0	1	13.01	145	53	74	88.5	0.84	0.51	0	0	1	116.67	80	0	1	2	0
71	5	2	1	1	25.4	4.02	4.7	2.04	1.76	2.01	17.69	0	1	0	1	27.91	157.5	63	86.5	102	0.85	0.55	0	0	1	170	81.67	0	1	2	0
80	5	2	1	2	24.12	3.54	4.56	0.52	1.26	3.06	5.64	0	1	0	1	15.8	143.25	49.5	71	91.5	0.78	0.5	0	0	1	176.33	81.33	0	1	2	0
83	5	2	1	2	24.91	6.76	3.95	0.96	1.44	2.07	9.32	0	1	1	1	20.99	143.5	51.3	81.2	98.9	0.82	0.57	0	0	1	166	81.67	1	1	2	0
80	5	2	1	1	25.08	4.82	6.01	1.68	1.34	3.91	7.19	0	1	0	1	12.15	159	63.4	87	104	0.84	0.55	0	0	1	125	91.67	0	1	2	0
69	5	2	1	1	25.11	5.53	3.86	2.27	0.67	2.16	12.04	0	0	0	0	13.8	148	55	77.25	89.5	0.86	0.52	1	0	1	126	71.33	0	1	2	0
65	5	2	1	1	27.38	7.56	8.55	4.85	1.79		9.53	0	0	0	0	16.5	155.25	66	86.25	99.5	0.87	0.56	0	0	1	105	63.33	1	1	2	0
66	5	2	1	1	24.67	5.34	5.08	2.82	0.94	2.86	10.95	0	0	0	0	22.2	150	55.5	85.75	94	0.91	0.57	0	0	1	113.33	82	0	1	2	0
67	5	2	1	1	27.03	5.05	5.31	1.66	1.06	3.5	11.2	0	0	0	0	22.5	161.5	70.5	92.25	101.5	0.91	0.57	0	0	1	123.67	69.67	0	1	2	0
72	5	2	1	1	24.74	4.88	5.75	1.3	1.55	3.61	17.43	0	0	0	0	22.63	156	60.2	85	99	0.86	0.54	1	0	1	135	88.33	0	1	2	0
86	5	2	1	2	25.74	4.7	4.05	2.09	1.8	1.3	27.85	0	0	0	0	14.8	136	47.6	80	87	0.92	0.59	0	0	1	130	76.67	0	1	2	0
76	5	2	1	2	27.27	7.99	7.28	5.78	1.48		20.07	0	0	0	0	18.49	160.8	70.5	100.6	103.8	0.97	0.63	0	0	1	133.33	88.33	1	1	2	0
71	5	2	1	2	24.54	4.19	4.07	2.04	0.99	2.15	14.12	0	0	0	0	24.7	157	60.5	100.5	95	1.06	0.64	1	0	1	119.67	68.33	1	1	2	0
83	5	2	1	2	25.5	15.02	6.9	2.09	1.56	4.39	7.59	0	0	0	0	27.36	142.1	51.5	90.6	94.9	0.95	0.64	0	0	1	121.67	86	1	1	2	0
81	5	2	1	2	25.39	5.06	6.18	1.65	1.91	3.52	19.03	0	0	0	0	36.77	148.5	56	82	87.5	0.94	0.55	0	0	1	123.33	68.67	0	1	2	0
66	5	2	1	1	26.05	6.97	6.95	3.17	1.68	3.83	11.82	0	0	0	0	36.57	156	63.4	92.5	100	0.93	0.59	0	0	1	133.33	78.33	1	1	2	0
66	5	2	1	2	25.99	5.74	6.08	1.64	1.32	4.01	12.95	0	0	0	0	11.9	148.75	57.5	89.5	94.8	0.94	0.6	0	0	1	116	64	0	1	2	0
71	5	2	1	1	27.7	5.87	4.35	2.07	0.73	2.68	12.98	0	1	1	1	10.8	149	61.5	91.75	94	0.98	0.62	1	0	1	133	77.67	0	1	2	0
68	5	2	1	1	25.81	7.95	4.14	2.14	1.23	1.94	11.22	0	1	0	1	10.92	151.2	59	89	97	0.92	0.59	0	0	1	147.67	86.67	1	1	2	0
78	5	2	1	1	26.02	9.2	4.13	1.28	1.6	1.95	16.2	0	1	1	1	12.95	139.3	50.5	86.2	99	0.87	0.62	0	0	1	160	76.67	1		2	0
78	5	2	1	1	25.94	6.07	3.85	1.83	1.03	1.99	17.6	0	1	0	1	15.61	150.8	59	99	106	0.93	0.66	0	0	1	160	86	1	1	2	0
68	5	2	1	1	27.03	6.27	4.17	1.53	1.45	2.02	11.74	1	1	1	1	17.16	142	54.5	90.5	91	0.99	0.64	0	0	1	151.67	80	0	1	2	0
74	5	2	1	1	27.88	9.13	4.58	1.77	0.99	2.79	21.51	0	0	1	1	17.3	139.5	54.25	90	86.5	1.04	0.65	0	0	1	125	71.67	1	1	2	0
81	5	2	1	1	25.57	4.97	4.5	1.43	1.69	2.16	38.82	0	0	1	1	17.66	146	54.5	90.5	98.5	0.92	0.62	0	0	1	123.33	78.67	0	1	2	0
68	5	2	1	1	26.56	6.91	5.03	1.78	1.21	3.01	7.93	0	1	0	1	17.8	146.5	57	84.5	95.5	0.88	0.58	1	0	1	157.33	78.67	1	1	2	0
68	5	2	1	1	25.92	8.25	3.49	1.01	1.41	1.62	5.12	0	1	0	1	17.92	152.4	60.2	87	95.5	0.91	0.57	0	0	1	143.33	83.33	1	1	2	0
74	5	2	1	1	26.04	5.44	4.03	2.3	0.88	2.1	21.91	0	1	0	1	20.2	146	55.5	88	91.8	0.96	0.6	1	0	1	135	69.33	1	1	2	0
82	5	2	1	1	25.1	7.13	4.3	1.19	1.32	2.44	20.86	0	1	0	1	21.33	152	58	98	91	1.08	0.64	0	0	1	160	71.67	1	1	2	0
66	5	2	1	1	25.42	5.12	4.86	2.98	1.02	2.49	8.95	0	1	0	1	22.8	149.75	57	82	91.3	0.9	0.55	0	0	1	156.33	97.33	0	1	2	0
80	5	2	1	1	26.92	13.45	3.85	0.65	1.44	2.11	5.76	0	1	0	1	65.06	148.3	59.2	95.2	98	0.97	0.64	0	0	1	140	80	1	1	2	0
76	5	2	1	1	26	3.74	4.42	1.36	2.08	1.72	7.96	0	1	1	1	77.31	140.2	51.1	80.1	94.1	0.85	0.57	0	0	1	140	66.67	0	1	2	0
80	5	2	1	2	24.54	5.73	4.75	3.28	1.06	2.2	15.22	0	1	0	1	12.9	142.75	50	86.75	91	0.95	0.61	0	0	1	157	86	0	1	2	0
68	5	2	1	2	24.92	6.24	4.99	1.28	1.24	3.17	17.6	0	1	0	1	15.5	159	63	91.75	97.5	0.94	0.58	1	0	1	145.67	75.67	0	1	2	0
65	5	2	1	2	26.4	7.01	5.46	2.07	1.06	3.46	13.74	0	1	0	1	16.3	153.25	62	91.25	93.5	0.98	0.6	1	0	1	144.67	80.33	1	1	2	0
74	5	2	1	2	26.45	5.29	4.48	1.51	1.11	2.68	7.79	0	1	0	1	20.2	155.25	63.75	83.25	96.3	0.86	0.54	0	0	1	142.33	77.33	0	1	2	0
66	5	2	1	2	26.57	5.86	5.3	1.11	1.66	3.14	11.13	1	0	1	1	22.9	152.75	62	94	94.5	0.99	0.62	0	0	1	134.33	75.33	0	1	2	0
80	5	2	1	2	26.53	3.91	4.21	1.57	1.17	2.33	7.6	0	1	0	1	29.18	148.5	58.5	94	102	0.92	0.63	0	0	1	150	91.67	0	1	2	0
78	5	2	1	2	24.06	4.03	5.36	1.31	1.67	3.09	44.94	0	1	0	1	30.65	150.5	54.5	85	98	0.87	0.56	0	0	1	153.33	98.33	0	1	2	0
68	5	2	1	2	26.84	7.16	5.1	0.87	1.49	3.21	8.68	1	1	1	1	31.48	152	62	89	98	0.91	0.59	0	0	1	158.67	85.33	1	1	2	0
80	5	2	1	2	26.6	5.34	4.86	5.54	1.14		5.89	1	1	0	1	38.12	150.8	60.5	93.5	96.5	0.97	0.62	0	0	1	138.33	80	0	1	2	0
84	5	2	1	2	25.72	6.68	5.17	1.42	1.32	3.2	10.14	0	1	1	1	15.52	154	61	88.5	100	0.89	0.57	0	0	1	148.33	79.67	0	1	3	0
67	5	2	1	1	25.83	6.49	4.62	2.69	0.87	2.53	19.08	1	0	0	1	25.1	155.25	62.25	89	93.8	0.95	0.57	1	0	1	119	65.67	0	1	2	0
68	5	2	1	1	24.53	4.63	5	2.75	1.16	2.59	11.63	1	1	0	1	27.09	166.5	68	90.3	100	0.9	0.54	0	0	1	196.67	105	0	1	2	0
71	5	2	1	1	25.37	4.3	5.63	1	1.73	3.45	15.64	1	1	1	1	73.15	153	59.4	93.5	96.5	0.97	0.61	0	0	1	140	88.33	0	1	2	0
80	5	2	1	2	25.45	4.93	3.37	1.07	0.98	1.9	18.17	0	1	0	1	14.3	147	55	91.25	88.8	1.03	0.62	0	0	1	134	73.67	1	1	2	0
67	5	2	1	2	25.89	6.06	3.6	4.55	0.61		14.38	0	1	1	1	16.6	156	63	87.25	90.8	0.96	0.56	0	0	1	143	77.33	0	1	2	0
78	5	2	1	2	24.65	6.75	4.36	1.18	1	2.82	21.28	0	1	0	1	19.1	160.5	63.5	89	90.8	0.98	0.55	0	0	1	179.33	101	0	1	2	0
66	5	2	1	2	26.41	4.75	5.88	2.07	1.17	3.77	10.05	0	0	1	1	27.8	143	54	86	87.8	0.98	0.6	0	0	1	116.67	70.67	0	1	2	0
68	5	2	1	1	26.58	7.65	4.49	1.9	1.04	2.59	15.13	1	1	1	1	12.2	150.25	60	95.25	92.5	1.03	0.63	0	1	1	142	92	1	1	2	0
65	5	2	1	1	24.65	4.27	5.04	0.75	1.71	2.99	12.94	0	1	0	1	14.44	156	60	85	99	0.86	0.54	0	1	1	96.67	56.67	0	1	2	0
65	5	2	1	1	26.64	5.06	4.42	1.71	0.96	2.68	31.41	0	1	0	1	12.2	158	66.5	90.5	96.3	0.94	0.57	0	1	1	130.33	70	0	1	2	0
70	5	2	2	1	25.66	5.22	3.94	1.18	0.83	2.57	13.38	0	1	0	1	13.09	151	58.5	87	96	0.91	0.58	0	0	1	155	81.67	0	1	2	0
70	5	2	2	2	26.23	6.02	4.75	2.46	0.97	2.66	13.06	0	1	0	1	14.7	151.25	60	89	93.3	0.95	0.59	0	1	1	167	90.33	1	1	2	0
67	5	2	1	1	25.08	7.3	4.23	4.3	1.01	1.27	10.6	0	1	0	1	14.92	140.5	49.5	74	92.5	0.8	0.53	0	0	2	135	75	1	1	2	0
66	5	2	1	2	25.1	6.14	5.07	1.22	1.27	3.25	8.64	0	0	0	0	24.54	152	58	89.8	98.5	0.91	0.59	1	0	2	123	74.33	0	1	2	0
68	5	2	1	1	24.28	5.34	4.41	0.75	1.87	2.2	11.1	0	1	1	1	15.64	158.5	61	95.2	99.2	0.96	0.6	0	0	2	160	90	0	1	2	0
67	5	2	1	1	26.91	5.02	5.88	2.75	1.68	2.95	12.85	0	1	0	1	26.48	153	63	92.5	97	0.95	0.6	0	0	2	167.33	102.67	0	1	2	0
65	5	2	1	1	24.75	6.81	5.21	2.76	0.91	3.05	9.38	0	1	0	1	27.1	153.75	58.5	83.75	90.8	0.92	0.54	0	0	2	131.67	81	0	1	2	0
71	5	2	1	2	25.16	4.66	4.98	1.11	1.86	2.62	5.47	0	1	1	1	32.28	149.2	56	86.5	97	0.89	0.58	0	0	2	140	76.67	0	1	2	0
66	5	2	1	1	25.93	5.05	4.19	2.1	1.02	2.22	9.04	0	1	0	1	18.6	150.2	58.5	97	100	0.97	0.65	0	0	2	145.33	70	1	1	2	0
76	5	2	1	1	27.16	6.57	4.5	5.8	0.97		19.9	0	1	0	1	24.12	148	59.5	85	94.5	0.9	0.57	0	0	2	152	90.67	1	1	2	0
71	5	2	1	1	24.37	4.48	7.16	2.03	2.1	4.14	12.58	0	0	0	0	35.83	146.2	52.1	74.7	95	0.79	0.51	0	0	3	136.67	73.33	0	1	2	0
69	5	2	1	2	25.4	3.63	4.7	1.32	1.39	2.71	9.5	0	0	0	0	18.5	149.8	57	76	92.5	0.82	0.51	0	0	3	126	72	0	1	2	0
65	5	2	1	2	25.05	4.6	5.12	0.8	1.51	3.25	11.4	0	0	0	0	28.1	147.5	54.5	75.5	96.3	0.78	0.51	0	0	3	139.33	81	0	1	2	0
69	5	2	1	1	27.63	5.51	3.8	0.95	1.77	1.6	10.18	0	1	0	1	14.26	148.7	61.1	80.9	102.1	0.79	0.54	0	0	3	156.67	87.67	1	1	2	0
68	5	2	1	1	24.6	6.35	3.27	1.87	1.03	1.39	10.44	0	1	0	1	78.99	158.1	61.5	82.2	99	0.83	0.52	0	0	3	140.33	80.67	1	1	2	0
84	5	2	1	2	24.91	4.25	5.68	1.59	1.89	3.07	16.59	0	1	0	1	17.56	143.1	51	77.3	95.3	0.81	0.54	0	0	3	158.33	83.33	0	1	2	0
68	5	2	1	1	24.56	5.15	3.64	3.96	0.86	0.98	43.17	0	1	1	1	56.27	155	59	80	96.5	0.83	0.52	0	0	3	145	81.67	0	1	2	0
65	5	2	1	1	26.73	4.31	4.58	0.85	1.7	2.49	5.16	0	0	0	0	9.62	162.3	70.4	94.2	104	0.91	0.58	0	0	3	131.67	81.67	0	1	2	0
66	5	2	1	1	25.47	9.63	5.99	4.55	1.26		13.12	0	0	0	0	14.42	152.7	59.4	89	99.3	0.9	0.58	0	0	3	120	75	1	1	2	0
69	5	2	1	1	26.08	4.7	3.75	2.52	1.07	1.53	9.12	0	0	0	0	14.47	147.2	56.5	87	94	0.93	0.59	0	0	3	103.33	76.67	0	1	2	0
70	5	2	1	1	24.56	4.59	4.97	1.31	1.23	3.14	9.53	0	0	0	0	21.1	141.25	49	82.5	92	0.9	0.58	1	0	3	107.33	70.33	0	1	2	0
70	5	2	1	2	27.07	8.11	3.22	1.77	0.84	1.58	24.22	0	0	0	0	20.2	158.5	68	94	97.3	0.97	0.59	0	0	3	120.33	71.67	1	1	2	0
67	5	2	1	2	24.1	6.71	4.89	0.55	1.79	2.85	9.82	0	0	0	0	24.6	153.8	57	89	100	0.89	0.58	0	0	3	123.33	80	0	1	2	0
67	5	2	1	1	27.95	5.41	4.65	3.95	1.15	1.7	23.21	0	0	0	0	24.02	152.5	65	96.7	106.5	0.91	0.63	0	1	3	110	78	0	1	2	0
70	5	2	1	1	27.47	11.53	6.26	7.13	1.36		11.82	0	1	0	1	14.67	158.5	69	98	102	0.96	0.62	0	0	3	145	97.67	1	1	2	0
65	5	2	1	1	25.65	3.31	3.7	1.23	1.24	1.9	9.48	0	1	0	1	15.41	154.2	61	100	100.6	0.99	0.65	0	0	3	169.33	98.67	0	1	2	0
72	5	2	1	1	25.39	10.94	3.85	1.22	1.28	2.02	9.81	0	1	0	1	15.63	160	65	97	96	1.01	0.61	0	0	3	148.33	75	1	1	2	0
65	5	2	1	1	25.67	5.21	4.42	0.85	1.39	2.64	7.9	0	1	0	1	15.83	149	57	86	96.5	0.89	0.58	0	0	3	190.67	84	1	1	2	0
76	5	2	1	1	26.99	5.2	4.22	1.49	1.48	2.06	16.66	0	1	0	1	19.32	154	64	84	97	0.87	0.55	0	0	3	136.67	80	0	1	2	0
68	5	2	1	1	24.8	4.81	2.6	0.62	1.09	1.23	7.65	0	0	1	1	20.01	156.2	60.5	95	94	1.01	0.61	1	0	3	113.33	66.67	0	1	2	0
74	5	2	1	1	27.72	11.69	6.4		1.23		19.6	0	1	0	1	21.22	151.6	63.7	99.3	105.8	0.94	0.66	0	0	3	151.67	98.33	1	1	2	0
65	5	2	1	1	24.14	5.14	4.89	5.75	1.14		9.34	0	1	1	1	31.72	155	58	89.2	90	0.99	0.58	0	0	3	130	80	0	1	2	0
76	5	2	1	1	24.06	6.6	5.21	1.39	1.48	3.1	16.44	0	1	0	1	18.36	147	52	79	90	0.88	0.54	0	0	3	145	90	1	1	3	0
67	5	2	1	1	24.38	5.62	4.89	1.76	1.11	2.98	12.26	0	1	0	1	17	146.75	52.5	83.25	92.3	0.9	0.57	1	0	3	149.67	90	0	1	2	0
65	5	2	1	1	25.66	5.26	4.72	1.16	1.19	3	12.75	0	1	0	1	18.8	151	58.5	87.25	92.3	0.95	0.58	0	0	3	158	96.67	0	1	2	0
68	5	2	1	1	30.16	6.02	5.01	0.98	1.39	3.17	18.75	1	1	0	1	21.52	151.7	69.4	87	106	0.82	0.57	0	0	1	148.67	85	1	1	2	0
74	5	2	1	1	30.46	5.25	6.77	1.37	1.81	4.34	8.92	0	1	1	1	37.85	147.3	66.1	91.8	108.6	0.85	0.62	0	0	1	120	96.67	0	1	2	0
65	5	2	1	2	28.69	5.3	4.06	0.66	1.42	2.34	29.19	0	0	0	0	12.6	159.5	73	92.75	102.8	0.9	0.58	1	0	1	116	58	0	1	2	0
69	5	2	1	2	28.41	6	5.27	3.19	1.09	2.73	10.3	0	0	0	0	23.5	155	68.25	90	100	0.9	0.58	1	0	1	137	76	0	1	2	0
65	5	2	1	1	30.34	8.75	4.82	0.99	1.03	3.34	15.88	0	0	0	0	14.5	157.75	75.5	110	104.8	1.05	0.7	0	1	1	124.33	70	1	1	2	0
66	5	2	1	1	32.78	6.68	6.35	2.08	1.42	3.98	18.57	0	1	1	1	11.8	154.75	78.5	109	108.3	1.01	0.7	0	0	1	123.33	81.33	0	1	2	0
68	5	2	1	1	28.55	12.31	5.62	3.72	1.4	2.53	16.7	0	1	0	1	12.47	154	67.7	92.3	105	0.88	0.6	0	0	1	146.67	86.67	1	1	2	0
69	5	2	1	1	31.93	5.81	4.25	3.18	0.75	2.05	9.16	0	1	0	1	13.48	147	69	96.5	98	0.98	0.66	0	0	1	153.33	86.67	1	1	2	0
79	5	2	1	1	29.79	5.03	4.05	2.25	1.17	1.86	5.37	0	1	1	1	13.91	146	63.5	99	112	0.88	0.68	0	0	1	170	85.33	1	1	2	0
65	5	2	1	1	32.14	5.97	4.98	2.23	1.17	2.8	12.39	0	1	0	1	14.27	150.2	72.5	105.2	107	0.98	0.7	0	0	1	159.67	89.33	1	1	2	0
74	5	2	1	1	31.23	6.03	5.3	2.24	1.31	2.97	18.47	0	1	1	1	16.87	156	76	107.7	109	0.99	0.69	0	0	1	154	88.67	1	1	2	0
74	5	2	1	1	34.7	9.66	3.43	1.1	0.92	2.01	9.62	0	1	0	1	17.6	148	76	114.5	112.5	1.02	0.77	0	0	1	179	91.67	1	1	2	0
69	5	2	1	1	32.96	4.25	4.52	2.34	1.53	1.93	6.95	0	1	0	1	17.82	148	72.2	101	106.5	0.95	0.68	0	0	1	123.33	90	0	1	2	0
73	5	2	1	1	30.25	5	4.79	1.8	0.93	3.04	13.25	0	1	0	1	18.8	158.5	76	105.5	103	1.02	0.67	0	0	1	144	80.33	0	1	2	0
66	5	2	1	1	28.04	5.25	4.58	1.17	1.25	2.8	15.76	0	1	0	1	19	154	66.5	92.5	104.9	0.88	0.6	0	0	1	133.33	85.33	0	1	2	0
80	5	2	1	1	28.84	5.32	4.7	2.06	1.08	2.68	10.86	0	1	0	1	19.3	155.25	69.5	94	96.3	0.98	0.61	0	0	1	162.67	81.67	0	1	2	0
66	5	2	1	1	31.32	11.45	4.6	2.34	0.98	2.56	22.44	0	1	0	1	19.3	155.25	75.5	103	101.3	1.02	0.66	0	0	1	137.67	71.33	1	1	2	0
76	5	2	1	1	29.59	5.68	4.98	1.32	1.52	2.86	34.4	0	1	0	1	43.84	140	58	92	102.9	0.89	0.66	0	0	1	166.67	90	0	1	2	0
71	5	2	1	1	29.79	6.36	5.89	1.87	1	4.04	13.42	0	1	0	1	81.73	146	63.5	89	96	0.93	0.61	1	0	1	130	80	1	1	2	0
68	5	2	1	1	28.56	9.09	6.49	3.04	1.71	3.4	14.29	1	1	0	1	92.73	146.5	61.3	92	103.5	0.89	0.63	0	0	1	147	86.67	1	1	2	0
75	5	2	1	2	30.41	5.86	5.49	1.37	1.4	3.47	14.15	0	1	1	1	10.3	146.75	65.5	94.5	103.3	0.92	0.64	0	0	1	117.67	64	0	1	2	0
72	5	2	1	2	32.79	6.01	5.35	0.89	0.89	4.06	14.95	0	1	0	1	11	144	68	97.25	104	0.94	0.68	1	0	1	190.67	95	0	1	2	0
80	5	2	1	2	30.97	10.69	5.38	1.9	1.33	3.19	17.83	1	1	9	1	14.97	153	72.5	111.8	116.5	0.96	0.73	0	0	1	151.67	90.33	1	1	2	0
65	5	2	1	2	28.5	5.67	3.64	2.78	0.71	1.67	15.15	0	1	0	1	17.7	159.5	72.5	96	103.3	0.93	0.6	0	0	1	122	72.33	0	1	2	0
76	5	2	1	2	29.07	8.8	6.21	11.13	0.99		33.56	1	1	0	1	18.5	153.5	68.5	104.25	107.5	0.97	0.68	0	0	1	135.33	66.33	1	1	2	0
69	5	2	1	1	30.86	3.8	3.56	1.73	1.03	1.74	11.12	0	1	0	1	67.49	162	81	95	110	0.86	0.59	0	0	1	135	95	0	1	3	0
67	5	2	1	1	28.33	14.48	6.08	3.08	1.17	3.51	7.49	0	1	0	1	16.2	155.5	68.5	94.5	97	0.97	0.61	0	0	1	141.67	92	1	1	2	0
65	5	2	1	1	28.52	4.72	5.68	1.17	1.61	3.54	9.97	0	1	0	1	16.81	159	72.1	101	106	0.95	0.64	0	0	1	133.33	90	0	1	2	0
69	5	2	1	1	34.82	6.63	4.3	1.67	0.94	2.6	20.83	0	1	0	1	25.7	147.25	75.5	98	101.8	0.96	0.67	0	0	1	131	81.67	1	1	2	0
65	5	2	1	1	34.25	6.02	2.84	1.82	0.98	1.03	32.66	0	1	0	1	71.58	158	85.5	117.8	121	0.97	0.75	0	0	1	141.67	90	1	1	2	0
65	5	2	1	1	36.11	6.14	4.65	1.26	1.24	2.84	19.42	0	1	0	1	13.7	157	89	116.25	103.5	1.12	0.74	1	1	1	139	74	0	1	2	0
65	5	2	1	1	29.51	5.44	6.01	1.38	1.23	4.15	11.87	0	1	0	1	12.2	153.75	69.75	101.75	94	1.08	0.66	0	1	1	144.33	85.33	0	1	2	0
78	5	2	1	1	29.68	4.93	4.56	1.25	1.53	2.46	17.27	0	1	0	1	33.06	150.8	67.5	102.4	102	1	0.68	0	1	1	180	100	0	1	2	0
67	5	2	1	1	29.71	7.16	4.69	0.87	1.23	3.06	13.11	0	0	0	0	22.3	156.75	73	98.25	93	1.06	0.63	0	0	2	136.33	83.33	1	1	2	0
74	5	2	1	1	29.28	4.47	3.65	6.45	0.77		14.15	0	1	0	1	17.37	153.5	69	93	100	0.93	0.61	0	0	2	140	81.67	0	1	2	0
68	5	2	1	1	29.33	13.29	5.7	1.9	2	2.84	6.69	0	1	0	1	18.59	150	66	92	103	0.89	0.61	0	0	2	160	96.67	1	1	2	0
71	5	2	1	2	31.82	5.24	5.6	1.4	1.14	3.82	19.59	0	1	1	1	13	147.25	69	95.25	102	0.93	0.65	0	0	2	168.67	101.67	0	1	2	0
74	5	2	1	2	31.16	4.57	5.14	1.11	1.67	2.97	27.82	0	1	0	1	17.8	148.8	69	98.25	113.8	0.86	0.66	0	0	2	134.33	77.67	0	1	2	0
71	5	2	1	2	35.18	5.63	3.76	0.59	1.29	2.2	8.3	0	1	0	1	18.39	162.6	93	110	121	0.91	0.68	0	0	2	140	73.33	1	1	2	0
86	5	2	1	2	28.29	9.04	5.18	6.74	0.8		20.06	0	1	1	1	27.7	152.75	66	92.25	96.5	0.96	0.6	0	0	2	145.33	78.67	1	1	2	0
69	5	2	1	1	28.24	5.04	3.37	1.37	1.18	1.57	15.49	0	0	0	0	14.47	152.3	65.5	89	101	0.88	0.58	0	0	3	138.33	83.33	0	1	2	0
74	5	2	1	1	33.11	10.03	3.55	2.5	1.05	1.36	25.09	0	1	1	1	15.02	150	74.5	109.3	109.5	1	0.73	0	0	3	121.67	70	1	1	2	0
68	5	2	1	1	29.33	5.92	4.22	2.69	0.9	2.1	25.06	0	1	0	1	15.5	150	66	95	100	0.95	0.63	0	0	3	120	75	0	1	2	0
69	5	2	1	1	28.83	5.26	4.85	1.09	1.05	3.3	12.05	0	1	0	1	15.7	142.75	58.75	81.75	93.8	0.87	0.57	0	0	3	152.67	88.33	0	1	2	0
70	5	2	1	1	30.15	5.92	5.85	5.67	1.24		16.53	0	1		1	17.35	154	71.5	99	112	0.88	0.64	0	0	3	140	80	0	1	2	0
66	5	2	1	1	30.69	3.16	7.11	2.55	1.9	4.05	15.37	0	1	1	1	17.92	158.5	77.1	100	106.5	0.94	0.63	0	0	3	161.67	88.67	0	1	2	0
68	5	2	1	1	29.1	4.19	5.18	6.13	1.06		18.05	0	1	1	1	84.6	160	74.5	93	106	0.88	0.58	0	0	3	115	73.33	1	1	2	0
65	5	2	1	1	28.25	5.7	4.3	1.68	1.31	2.23	20.84	0	1	0	1	9.19	154	67	99.7	103.3	0.97	0.65	0	0	3	153.33	88.33	1	1	2	0
68	5	2	1	1	28.18	5.75	6.5	1.33	1.97	3.93	11.13	0	1	0	1	14.73	151.3	64.5	89	98	0.91	0.59	0	0	3	163.33	90	0	1	2	0
66	5	2	1	1	29.81	5.16	4.48	1.02	1.74	2.28	7.74	1	1	0	1	21.15	151.6	68.5	92	102.2	0.9	0.61	0	0	3	130	70	1	1	2	0
67	5	2	1	1	30.65	4.58	4.03	2.27	1.05	1.95	17.3	0	1	1	1	14.88	152.2	71	104	105	0.99	0.68	0	1	3	143.33	81.33	0	1	2	0
76	5	1	1	1	20.39	17.85	7.65	2.47	1.91	4.62	7.8	0	0	0	0	74.03	163.5	54.5	81.2	91.2	0.89	0.5	0	0	1	116.67	74	1	1	2	1
74	5	1	1	2	22.89	6.03	4.17	1.07	0.83	2.85	61.9	0	0	1	1	21.5	170.75	66.75	96.95	94.3	1.03	0.57	1	0	1	127.33	78	0	1	2	1
72	5	1	1	1	20.12	10.34	4.99	0.65	1.83	2.86	19.42	0	1	1	1	42.26	162	52.8	76	85.5	0.89	0.47	0	0	1	140	80	1	1	2	1
67	5	1	1	1	23.08	4.71	4.85	0.97	1.98	2.43	7.97	0	1	1	1	14.08	161.5	60.2	85.5	93.2	0.92	0.53	0	0	1	158.33	88.33	0	1	2	1
70	5	1	1	2	20.99	5.47	4.47	0.89	1.58	2.49	12.34	0	0	0	0	26.9	179	67.25	83.25	94.3	0.88	0.47	0	1	1	135	85	0	1	2	1
75	5	1	1	1	18.6	4.43	3.96	0.85	0.92	2.65	7.99	0	0	0	0	24	168	52.5	72.5	84.8	0.86	0.43	0	0	2	103.33	54.33	0	1	2	1
67	5	1	1	1	23.18	4.98	5.13	1.01	1.55	3.12	10.26	0	0	0	0	39.6	166.5	64.25	79.25	95.3	0.83	0.48	0	0	2	111	76.67	0	1	2	1
68	5	1	1	1	22.14	9.44	5.13	0.75	1.77	3.02	7.99	0	0	0	0	13.81	159.6	56.4	78	87	0.9	0.49	0	0	3	126.67	70	1	1	2	1
75	5	1	1	1	18.4	4.3	4.01	0.57	1.46	2.29	10.76	0	0	0	0	31.9	170.5	53.5	71.65	92.5	0.78	0.42	1	1	3	102.67	58	0	1	2	1
72	5	1	2	1	23.37	4.37	5.83	0.76	2.39	3.09	7.49	0	1	0	1	35.07	153.4	55	82.2	90.5	0.91	0.54	0	1	3	178	101.33	0	1	3	1
78	5	1	1	1	24.61	5.26	4.72	2.08	0.78	2.99	12.05	1	1	0	1	11.3	161.25	64	81	88	0.92	0.5	0	0	1	171.67	81.67	0	1	2	1
65	5	1	1	1	24.07	3.42	4.99	1.11	1.39	3.1	6.03	0	1	0	1	9.46	165.1	65.6	92	96.5	0.95	0.56	0	0	1	110	70	1	1	2	1
69	5	1	2	1	27.62	5	5.66	2.77	1.12	3.28	8.65	0	1	0	1	23.5	164.25	74.5	97	94.5	1.03	0.59	1	1	1	143.33	84	0	1	3	1
73	5	1	2	1	25.72	5.44	3.6	1.18	0.74	2.32	15.56	0	0	1	1	20.7	162	67.5	87	92	0.95	0.54	0	0	1	132.33	80.33	0	1	3	1
77	5	1	1	1	25.77	7.09	4.19	0.75	1.54	2.31	32.32	0	1	1	1	19.28	165.4	70.5	94.4	96	0.98	0.57	0	1	2	148.67	76.67	1	1	1	1
69	5	1	1	1	26.59	10.24	6	1.67	1.2	4.04	19.83	0	0	0	0	21.08	168.5	75.5	90.5	96	0.94	0.54	0	0	3	131.67	73.33	1	1	2	1
67	5	1	1	1	24.84	4.69	4.9	1.16	0.97	3.4	9.95	0	0	0	0	21.5	172	73.5	86	102.8	0.84	0.5	0	0	3	134.67	70	0	1	2	1
75	5	1	1	1	24.93	4.09	5.75	0.53	2.29	3.22	13.19	0	1	0	1	40.89	157.7	62	89.5	96.5	0.93	0.57	1	0	3	140	100	0	1	1	1
70	5	1	1	1	28.76	5.62	5.3	1.26	0.98	3.75	20.69	0	0	0	0	22.3	161.5	75	105	99.3	1.06	0.65	0	1	1	127.67	62	0	1	2	1
70	5	1	1	1	29.11	15.9	3.33	2.04	0.68	1.72	29.58	0	0	0	0	18.9	164.75	79	102.25	97.3	1.05	0.62	0	0	3	122.67	68.33	1	1	2	1
65	5	2	1	1	23.06	6.21	4.65	1.23	1.5	2.59	8.53	0	0	0	0	37.72	151.6	53	79.5	94	0.85	0.52	0	0	1	136.67	72	1	1	2	1
78	5	2	1	2	18.95	4.71	3.14	1.08	1.1	1.55	14.32	0	0	0	0	22.9	160	48.5	74.25	89	0.83	0.46	0	0	1	125	76.67	0	1	2	1
81	5	2	1	2	20.1	5.04	4.21	1.26	1.23	2.41	10.23	1	1	0	1	9.1	141.5	40.25	63.25	82.8	0.76	0.45	0	0	1	150.33	73.33	0	1	2	1
65	5	2	1	1	22.41	6.02	4.16	1.38	0.8	2.73	12.13	0	1	1	1	13.7	159.5	57	85	95	0.89	0.53	0	0	1	127.33	83.67	0	1	2	1
65	5	2	1	1	22.84	5.75	5.64	2.4	0.9	3.65	9.97	0	0	1	1	28.1	163.75	61.25	90	95.8	0.94	0.55	0	0	1	139.67	79.67	0	1	2	1
79	5	2	1	1	19.02	4.51	4.51	1.31	1.11	2.8	12.8	0	0	0	0	23.9	145	40	69.5	81.3	0.86	0.48	0	0	2	115.67	63.33	0	1	2	1
76	5	2	1	2	23.1	4.24	6.25	1.67	1.3	4.19	13.26	0	1	0	1	15.49	150.6	52.4	86	94	0.91	0.57	0	0	2	153.33	83.33	0	1	2	1
66	5	2	1	2	21.75	5.08	5.3	0.66	1.62	3.38	8.39	0	0	0	0	21.3	151.25	49.75	71	89.8	0.79	0.47	0	0	3	124.33	67.33	0	1	1	1
69	5	2	1	2	26.64	5.93	6.58	2.49	1.29	4.16	16.19	0	0	0	0	22.8	155	64	94	96.3	0.98	0.61	0	0	1	139.67	77.67	0	1	2	1
65	5	2	1	1	24.95	5.9	5.8	1.53	1.53	3.57	13.16	9	1	9	1	13.95	164.6	67.6	86	97	0.89	0.52	0	0	1	161.67	96.67	0	1	2	1
76	5	2	1	1	26.85	5.7	6.35	3.1	1.51	3.43	7.83	0	1	0	1	74.97	166	74	100.4	106.4	0.94	0.6	0	0	1	130	84.67	0	1	2	1
71	5	2	1	2	25.97	6.86	3.78	2.03	0.97	1.89	13.36	0	1	0	1	20.35	152	60	91	95	0.96	0.6	0	0	1	140	80	0	1	2	1
69	5	2	1	1	27.02	4.75	4.46	1.09	1.4	2.56	6.79	0	1	0	1	8.48	152.7	63	92.2	99.2	0.93	0.6	0	0	3	151.67	83.33	0	1	2	1
65	5	2	1	2	24.97	4.71	7.51	0.68	2.38	4.82	10.13	0	1	0	1	17.96	143.6	51.5	82.5	95.2	0.87	0.57	0	0	3	150.67	71.33	0	1	2	1
71	5	2	1	1	25.92	6.2	5.83	0.99	1.48	3.9	14.15	0	1	0	1	15.83	137.5	49	87.5	91	0.96	0.64	0	0	3	160	80	0	1	2	1
66	5	2	1	1	27.24	5.25	5.48	0.84	1.6	3.5	10.88	0	1	0	1	25.7	150.25	61.5	91	95.8	0.95	0.61	1	0	3	116	63.33	0	1	2	1
66	5	2	1	1	28.06	10.06	5.12	7.3	0.92		16.44	0	0	0	0	23.88	163.5	75	96.2	104.5	0.92	0.59	0	0	1	123.33	80	1	1	2	1
72	5	2	1	1	29.1	5.7	4.92	1.64	1.6	2.57	18.02	0	1	1	1	13.6	149.75	65.25	93.25	100	0.93	0.62	0	0	1	126	79.67	0	1	2	1
65	5	2	1	1	30.17	4.55	6.1	0.83	2.01	3.71	7.09	0	1	0	1	22.37	161.2	78.4	88.5	96	0.92	0.55	0	0	1	150	98.33	0	1	2	1
68	5	2	1	1	28.63	4.55	6.31	0.87	1.44	4.47	11.21	0	1	0	1	118.67	148.7	63.3	91	98	0.93	0.61	0	0	3	156.67	90	0	1	2	1
85	5	2	1	2	32.63	4.93	3.58	1.59	0.94	1.92	8.63	0	1	0	1	15.84	147	70.5	95	107.5	0.88	0.65	0	0	3	149	91	0	1	2	1
